# Supplementary material for: Functional fiber supplementation improves reproductive performance in sows by reshaping gut microbial functions related to immunity and metabolic health
Source: Front Vet Sci. 2026 May 7;13:1834008. doi: 10.3389/fvets.2026.1834008 (PMC13189749; doi:10.3389/fvets.2026.1834008)
Supplement: Supplementary file 1 [file Table_1.xlsx]

## Sheet: Sheet1
Table S1 Composition and nutrient levels of the diets
Item	Gestation		Lactation
Ingredient, %	CON	DF
Corn	10	22.1	13
Barley	7
Wheat	27.5	20	27.3
Wheat flour			15
Wheat bran	17.5	20
Brown rice	12	15
Rice bran meal	5	12	2.5
Soybean meal, 46% CP	5.5	5.4	8.5
Expanded soybean			6.5
Soybean oil			2
Fish meal			2.5
Saccharose			3
Broken rice	7		15
Functional fiber		1
Sugarbeet pellet meal	4.5
Limestone	1.04	1.1	1.45
Dicalcium phosphate	1.2	1.3	1
Mono-Dicalcium hosphate
Sodium chloride	0.4	0.4	0.4
Choline, 60%	0.12	0.12	0.12
Lysine, 98%			0.4
Lysine, 70%	0.2	0.42
Methionine		0.04	0.15
Threonine		0.08	0.14
Premix	1	1	1
Nutrient levels
DE	2.958	2.914	3.282
NE	2.157	2.147	2.445
CP,%	13.217	13.125	16.833
CF,%	4.575	4.118	2.044
SID-Lysine	0.617	0.742	1.105
SID-Methionine	0.222	0.263	0.422
SID-Methionine + Cystine	0.481	0.525	0.73
SID-Threonine	0.453	0.525	0.747
SID-Tryptophan	0.16	0.158	0.204
Ca,%	0.789	0.79	0.897
P,%	0.708	0.853	0.682
Nutrient composition
ISF, %	13.86	14.72
SF, %	1.44	0.53
NDF, %	20	21
ADF, %	6.2	5.8
				Provided per kg of complete diet: vitamin A 12000l U; vitamin D3 2250IU; vitamin E 100 mg; vitamin K3 3.0 mg; vitamin B1 3.0 mg; vitamin B2 10.0 mg; vitamin B6 5.0 mg; vitamin B12 0.04 mg; nicotinamide 45 mg; pantothenic acid 30 mg; folic acid 4.5 mg; biotin 0.75 mg; vitamin C 100 mg; choline 1200 mg
				Provided per kg of complete diet: Cu 12 mg; Fe 90 mg; Zn 75 mg; Mn 60 mg; I 0.90 mg; Se 0.30 mg; Co 0.45 mg; Cr 0.20 mg
				SF and ISF were analyzed value according to AOAC991.43 with minor modification.
				Abbreviations: CON, control diet; DF, dietary fiber diet; DE, digestible energy; CP, crude protein; CF, crude fiber; ISF, insoluble dietary fiber; SF, soluble fiber; NDF, neutral detergent fiber; ADF, acid detergent fiber.
