# Supplementary material for: Functional fiber supplementation improves reproductive performance in sows by reshaping gut microbial functions related to immunity and metabolic health
Source: Front Vet Sci. 2026 May 7;13:1834008. doi: 10.3389/fvets.2026.1834008 (PMC13189749; doi:10.3389/fvets.2026.1834008)
Supplement: Supplementary file 2 [file Table_2.xlsx]

## Sheet: lefse.LDA
MAG	mean	group	lda	pvalue	tax	d	p	c	o	f	g	s
MAGs_820	4.06384	CON	3.79874	0.0412500165939		d__Bacteria	p__Firmicutes_A	c__Clostridia	o__Clostridiales	f__Clostridiaceae	g__Clostridium	s__
MAGs_951	3.88459	CON	3.56205	0.0205103284007		d__Bacteria	p__Fibrobacterota	c__Fibrobacteria	o__Fibrobacterales	f__Fibrobacteraceae	g__Fibrobacter	s__Fibrobacter sp900142475
MAGs_1522	3.95996	CON	3.54092	0.0336197241236		d__Bacteria	p__Spirochaetota	c__Spirochaetia	o__Treponematales	f__Treponemataceae	g__Treponema_D	s__Treponema_D sp016293915
MAGs_1008	3.81741	CON	3.52028	0.0342261505793		d__Bacteria	p__Firmicutes	c__Bacilli	o__Lactobacillales	f__Lactobacillaceae	g__Lactobacillus	s__Lactobacillus johnsonii
MAGs_1030	3.61545	CON	3.30407	0.0125778387634		d__Bacteria	p__Firmicutes	c__Bacilli	o__Lactobacillales	f__Lactobacillaceae	g__Lactobacillus	s__Lactobacillus johnsonii
MAGs_757	3.6022	CON	3.2918	0.00110323681636		d__Bacteria	p__Spirochaetota	c__Spirochaetia	o__Treponematales	f__Treponemataceae	g__Treponema_D	s__Treponema_D sp016293915
MAGs_369	3.56563	CON	3.19163	0.00143803987556		d__Bacteria	p__Spirochaetota	c__Spirochaetia	o__Treponematales	f__Treponemataceae	g__Treponema_D	s__Treponema_D sp016293915
MAGs_1084	3.59346	CON	3.18245	0.0126111440993		d__Bacteria	p__Spirochaetota	c__Spirochaetia	o__Treponematales	f__Treponemataceae	g__Treponema_D	s__Treponema_D sp016293645
MAGs_1075	3.41518	CON	3.11827	0.0493661947519		d__Bacteria	p__Firmicutes_A	c__Clostridia	o__Peptostreptococcales	f__Anaerovoracaceae	g__Copromorpha	s__
MAGs_936	3.62288	CON	3.11602	0.00407199421773		d__Bacteria	p__Spirochaetota	c__Spirochaetia	o__Treponematales	f__Treponemataceae	g__Treponema_D	s__Treponema_D sp018385415
MAGs_1561	3.52062	CON	3.10742	0.0126111440993		d__Bacteria	p__Spirochaetota	c__Spirochaetia	o__Treponematales	f__Treponemataceae	g__Treponema_D	s__Treponema_D sp016293645
MAGs_802	3.5958	CON	3.10139	0.00650170237308		d__Bacteria	p__Spirochaetota	c__Spirochaetia	o__Treponematales	f__Treponemataceae	g__Treponema_D	s__Treponema_D sp018385415
MAGs_836	3.45012	CON	3.05807	0.00147434381741		d__Bacteria	p__Spirochaetota	c__Spirochaetia	o__Treponematales	f__Treponemataceae	g__Treponema_D	s__Treponema_D sp016293915
MAGs_1350	3.3382	CON	3.04977	0.0019397281129		d__Bacteria	p__Spirochaetota	c__Spirochaetia	o__Treponematales	f__Treponemataceae	g__Treponema_D	s__Treponema_D sp002395155
MAGs_245	3.31621	CON	3.04318	0.0264815663597		d__Bacteria	p__Firmicutes_A	c__Clostridia	o__Lachnospirales	f__Lachnospiraceae	g__	s__
MAGs_643	3.46294	CON	2.98515	0.0191099222068		d__Bacteria	p__Spirochaetota	c__Spirochaetia	o__Treponematales	f__Treponemataceae	g__Treponema_D	s__Treponema_D sp018384055
MAGs_881	3.27574	CON	2.9655	0.0411737675271		d__Bacteria	p__Firmicutes_A	c__Clostridia	o__Lachnospirales	f__Lachnospiraceae	g__Fimousia	s__Fimousia sp001940245
MAGs_1306	3.41073	CON	2.93919	0.0493661947519		d__Bacteria	p__Firmicutes_A	c__Clostridia	o__Lachnospirales	f__Lachnospiraceae	g__Lachnoclostridium	s__
MAGs_408	3.27336	CON	2.85574	0.0191099222068		d__Bacteria	p__Spirochaetota	c__Spirochaetia	o__Treponematales	f__Treponemataceae	g__Treponema_D	s__Treponema_D berlinense
MAGs_74	3.18686	CON	2.82627	0.00704748522631		d__Bacteria	p__Firmicutes_A	c__Clostridia	o__Lachnospirales	f__Cellulosilyticaceae	g__Cellulosilyticum	s__
MAGs_1161	3.42804	CON	2.8136	0.0126111440993		d__Bacteria	p__Firmicutes_A	c__Clostridia	o__Lachnospirales	f__Lachnospiraceae	g__UBA2868	s__UBA2868 sp004552595
MAGs_1119	3.28129	CON	2.81312	0.0412500165939		d__Bacteria	p__Firmicutes	c__Bacilli	o__Erysipelotrichales	f__Erysipelotrichaceae	g__Floccifex	s__Floccifex porci
MAGs_1431	3.18398	CON	2.76915	0.0342937210365		d__Bacteria	p__Firmicutes_A	c__Clostridia	o__Lachnospirales	f__Lachnospiraceae	g__CAG-95	s__
MAGs_395	3.41092	CON	2.76311	0.0191099222068		d__Bacteria	p__Firmicutes_A	c__Clostridia	o__Lachnospirales	f__Lachnospiraceae	g__UBA2868	s__UBA2868 sp004552595
MAGs_1536	3.39748	CON	2.74546	0.0493661947519		d__Bacteria	p__Firmicutes_A	c__Clostridia	o__Lachnospirales	f__Lachnospiraceae	g__UBA2868	s__UBA2868 sp004552595
MAGs_1169	3.27696	CON	2.74367	0.00249690891514		d__Bacteria	p__Spirochaetota	c__Spirochaetia	o__Treponematales	f__Treponemataceae	g__Treponema_D	s__Treponema_D sp900769975
MAGs_341	3.38218	CON	2.72173	0.0493661947519		d__Bacteria	p__Firmicutes_A	c__Clostridia	o__Lachnospirales	f__Lachnospiraceae	g__UBA2868	s__UBA2868 sp004552595
MAGs_1153	3.38842	CON	2.70812	0.0493661947519		d__Bacteria	p__Firmicutes_A	c__Clostridia	o__Lachnospirales	f__Lachnospiraceae	g__UBA2868	s__UBA2868 sp004552595
MAGs_556	3.36978	CON	2.68004	0.0412500165939		d__Bacteria	p__Firmicutes_A	c__Clostridia	o__Lachnospirales	f__Lachnospiraceae	g__UBA2868	s__UBA2868 sp004552595
MAGs_430	2.95098	CON	2.62621	0.00280399130828		d__Bacteria	p__Firmicutes_A	c__Clostridia	o__Lachnospirales	f__Lachnospiraceae	g__KM106-2	s__
MAGs_760	2.90015	CON	2.5569	0.0233422020129		d__Bacteria	p__Firmicutes_A	c__Clostridia	o__Peptostreptococcales	f__Anaerovoracaceae	g__Copromorpha	s__
MAGs_1429	2.82741	CON	2.54098	0.0215430976232		d__Bacteria	p__Firmicutes_A	c__Clostridia	o__Oscillospirales	f__Butyricicoccaceae	g__Butyricicoccus_A	s__Butyricicoccus_A sp002395695
MAGs_319	2.89336	CON	2.52155	0.0375634718859		d__Bacteria	p__Firmicutes_A	c__Clostridia	o__Lachnospirales	f__Cellulosilyticaceae	g__Cellulosilyticum	s__
MAGs_370	2.86182	CON	2.50189	0.0412500165939		d__Bacteria	p__Firmicutes_A	c__Clostridia	o__Peptostreptococcales	f__Anaerovoracaceae	g__Copromorpha	s__
MAGs_411	3.0164	CON	2.49044	0.0190648146819		d__Archaea	p__Methanobacteriota	c__Methanobacteria	o__Methanobacteriales	f__Methanobacteriaceae	g__Methanobrevibacter	s__Methanobrevibacter sp900314635
MAGs_555	2.86887	CON	2.48854	0.00650170237308		d__Bacteria	p__Firmicutes_A	c__Clostridia	o__Oscillospirales	f__Ruminococcaceae	g__CAG-115	s__CAG-115 sp004555855
MAGs_750	3.08576	CON	2.45865	0.0155644113866		d__Bacteria	p__Firmicutes_A	c__Clostridia	o__Lachnospirales	f__Lachnospiraceae	g__Acetatifactor	s__
MAGs_1167	2.73333	CON	2.45799	0.00114710114548		d__Bacteria	p__Cyanobacteria	c__Vampirovibrionia	o__Gastranaerophilales	f__Gastranaerophilaceae	g__Stercorousia	s__
MAGs_120	2.66012	CON	2.44243	0.0405887297451		d__Bacteria	p__Firmicutes_A	c__Clostridia	o__UMGS1883	f__UMGS1540	g__	s__
MAGs_1424	2.75713	CON	2.44067	0.0215430976232		d__Bacteria	p__Firmicutes_A	c__Clostridia	o__Oscillospirales	f__Butyricicoccaceae	g__Butyricicoccus_A	s__Butyricicoccus_A sp002395695
MAGs_552	2.75513	CON	2.37529	0.0233422020129		d__Bacteria	p__Firmicutes	c__Bacilli	o__Erysipelotrichales	f__Erysipelotrichaceae	g__Bulleidia	s__Bulleidia sp016293365
MAGs_1369	2.69118	CON	2.29192	0.0311456		d__Bacteria	p__Bacteroidota	c__Bacteroidia	o__Bacteroidales	f__W3P20-009	g__W3P20-009	s__W3P20-009 sp900766825
MAGs_1118	2.53507	CON	2.28923	0.0265310377506		d__Bacteria	p__Firmicutes_A	c__Clostridia	o__Oscillospirales	f__Butyricicoccaceae	g__JAEDEU01	s__JAEDEU01 sp016293155
MAGs_65	2.55774	CON	2.2847	0.0130020484133		d__Archaea	p__Methanobacteriota	c__Methanobacteria	o__Methanobacteriales	f__Methanobacteriaceae	g__Methanosphaera	s__
MAGs_113	2.64877	CON	2.28386	0.00642147367158		d__Bacteria	p__Firmicutes_A	c__Clostridia	o__Oscillospirales	f__Ruminococcaceae	g__Ruminococcus	s__Ruminococcus sp002438605
MAGs_1311	2.57325	CON	2.25538	0.0359991932769		d__Bacteria	p__Firmicutes_A	c__Clostridia	o__Oscillospirales	f__Acutalibacteraceae	g__CAG-488	s__CAG-488 sp900539465
MAGs_778	2.69909	CON	2.24663	0.0283655056052		d__Bacteria	p__Verrucomicrobiota	c__Kiritimatiellae	o__RFP12	f__UBA1067	g__RGIG6720	s__
MAGs_183	2.68592	CON	2.24082	0.0233422020129		d__Bacteria	p__Firmicutes_A	c__Clostridia	o__Oscillospirales	f__Oscillospiraceae	g__Evtepia	s__Evtepia sp004551945
MAGs_1067	2.58112	CON	2.23946	0.00407199421773		d__Bacteria	p__Firmicutes_A	c__Clostridia	o__Peptostreptococcales	f__Anaerovoracaceae	g__Copromorpha	s__
MAGs_1203	2.6109	CON	2.23689	0.0233422020129		d__Bacteria	p__Firmicutes	c__Bacilli	o__Erysipelotrichales	f__Erysipelotrichaceae	g__Bulleidia	s__Bulleidia sp016293365
MAGs_1050	2.63062	CON	2.22984	0.0283655056052		d__Bacteria	p__Firmicutes	c__Bacilli	o__Erysipelotrichales	f__Erysipelotrichaceae	g__Bulleidia	s__Bulleidia sp016293365
MAGs_28	2.58011	CON	2.20992	0.0233422020129		d__Bacteria	p__Firmicutes	c__Bacilli	o__Erysipelotrichales	f__Erysipelotrichaceae	g__Bulleidia	s__Bulleidia sp016293365
MAGs_267	2.44122	CON	2.19288	0.0329224297279		d__Bacteria	p__Firmicutes_A	c__Clostridia	o__Oscillospirales	f__Butyricicoccaceae	g__JAEDEU01	s__JAEDEU01 sp016293155
MAGs_68	2.66356	CON	2.18932	0.0342937210365		d__Bacteria	p__Firmicutes_A	c__Clostridia	o__Oscillospirales	f__Ruminococcaceae	g__Ruminococcus	s__Ruminococcus sp002438605
MAGs_1645	2.50486	CON	2.18374	0.0155644113866		d__Bacteria	p__Firmicutes_A	c__Clostridia	o__Christensenellales	f__Christensenellaceae	g__	s__
MAGs_1675	2.51906	CON	2.15223	0.0126111440993		d__Bacteria	p__Firmicutes_A	c__Clostridia	o__Oscillospirales	f__Ruminococcaceae	g__Ruminococcus	s__Ruminococcus sp002438605
MAGs_866	2.40705	CON	2.13052	0.000876798029656		d__Bacteria	p__Actinobacteriota	c__Actinomycetia	o__Mycobacteriales	f__Mycobacteriaceae	g__Corynebacterium	s__Corynebacterium testudinoris
MAGs_784	2.52987	CON	2.12317	0.0126111440993		d__Bacteria	p__Firmicutes_A	c__Clostridia	o__Oscillospirales	f__Ruminococcaceae	g__Ruminococcus	s__Ruminococcus sp002438605
MAGs_1079	2.47126	CON	2.11762	0.0166508180676		d__Bacteria	p__Firmicutes_A	c__Clostridia	o__Christensenellales	f__CAG-74	g__RUG563	s__
MAGs_1156	2.61316	CON	2.10663	0.0191099222068		d__Bacteria	p__Firmicutes_A	c__Clostridia	o__Oscillospirales	f__Oscillospiraceae	g__Evtepia	s__Evtepia sp004551945
MAGs_844	2.33318	CON	2.08996	0.00393419699078		d__Bacteria	p__Actinobacteriota	c__Actinomycetia	o__Mycobacteriales	f__Mycobacteriaceae	g__Corynebacterium	s__Corynebacterium xerosis
MAGs_1515	2.60139	CON	2.05622	0.0342937210365		d__Bacteria	p__Firmicutes_A	c__Clostridia	o__Oscillospirales	f__Oscillospiraceae	g__Faecousia	s__
MAGs_707	2.61569	CON	2.03985	0.0283655056052		d__Bacteria	p__Firmicutes_A	c__Clostridia	o__Oscillospirales	f__Oscillospiraceae	g__Evtepia	s__Evtepia sp004551945
MAGs_1594	2.4464	CON	2.02711	0.0126111440993		d__Bacteria	p__Firmicutes_A	c__Clostridia	o__Oscillospirales	f__Acutalibacteraceae	g__UBA737	s__
MAGs_1293	2.43694	CON	2.02686	0.0342261505793		d__Bacteria	p__Firmicutes_A	c__Clostridia	o__Oscillospirales	f__Ruminococcaceae	g__CAG-115	s__
MAGs_375	2.64771	CON	2.02248	0.0493661947519		d__Bacteria	p__Firmicutes_A	c__Clostridia	o__Oscillospirales	f__Oscillospiraceae	g__CAG-170	s__CAG-170 sp002404795
MAGs_938	2.40048	CON	2.0142	0.0281278992109		d__Bacteria	p__Firmicutes_A	c__Clostridia	o__Oscillospirales	f__Ruminococcaceae	g__CAG-115	s__
MAGs_746	2.40635	CON	2.01223	0.0412500165939		d__Bacteria	p__Firmicutes_A	c__Clostridia	o__Christensenellales	f__CAG-74	g__SFHK01	s__SFHK01 sp004556395
MAGs_1232	2.30775	CON	2.0045	0.0155644113866		d__Bacteria	p__Firmicutes_A	c__Clostridia	o__Christensenellales	f__CAG-74	g__SFHK01	s__SFHK01 sp004556395
MAGs_1360	2.2292	CON	2.00068	0.0493661947519		d__Bacteria	p__Firmicutes_A	c__Clostridia	o__Lachnospirales	f__Lachnospiraceae	g__UBA1066	s__
MAGs_1442	3.67341	DF	3.35559	0.00407199421773		d__Bacteria	p__Firmicutes_A	c__Clostridia	o__Oscillospirales	f__Oscillospiraceae	g__ER4	s__ER4 sp016295615
MAGs_900	3.64962	DF	3.3294	0.00249690891514		d__Bacteria	p__Firmicutes_A	c__Clostridia	o__Oscillospirales	f__Oscillospiraceae	g__ER4	s__ER4 sp016295615
MAGs_1494	3.78802	DF	3.32392	0.0101652		d__Bacteria	p__Firmicutes_A	c__Clostridia	o__Oscillospirales	f__Oscillospiraceae	g__Faecousia	s__
MAGs_1670	3.70352	DF	3.30061	0.0155644113866		d__Bacteria	p__Firmicutes_A	c__Clostridia	o__Oscillospirales	f__Ruminococcaceae	g__Ruminococcus_F	s__Ruminococcus_F sp004558835
MAGs_517	3.49045	DF	3.2124	0.0305704576329		d__Bacteria	p__Firmicutes_A	c__Clostridia	o__Oscillospirales	f__Acutalibacteraceae	g__CAG-177	s__CAG-177 sp900770255
MAGs_420	3.44581	DF	3.18464	0.0305704576329		d__Bacteria	p__Firmicutes_A	c__Clostridia	o__Oscillospirales	f__Acutalibacteraceae	g__CAG-177	s__CAG-177 sp900770255
MAGs_1029	3.60595	DF	3.11677	0.00149887333715		d__Bacteria	p__Firmicutes_A	c__Clostridia	o__Oscillospirales	f__Oscillospiraceae	g__Faecousia	s__Faecousia sp016302405
MAGs_1633	3.23773	DF	2.95266	0.00115204509814		d__Bacteria	p__Firmicutes_A	c__Clostridia	o__Oscillospirales	f__Ruminococcaceae	g__Angelakisella	s__Angelakisella sp004554485
MAGs_1343	3.49532	DF	2.91343	0.0155644113866		d__Bacteria	p__Firmicutes_A	c__Clostridia	o__Oscillospirales	f__Oscillospiraceae	g__Limivicinus	s__
MAGs_1204	3.31635	DF	2.8775	0.0126111440993		d__Bacteria	p__Bacteroidota	c__Bacteroidia	o__Bacteroidales	f__Paludibacteraceae	g__Aphodosoma	s__Aphodosoma sp016292775
MAGs_1110	3.25746	DF	2.85558	0.00650170237308		d__Bacteria	p__Firmicutes_A	c__Clostridia	o__Lachnospirales	f__Lachnospiraceae	g__Acetatifactor	s__Acetatifactor sp018385425
MAGs_1482	3.18248	DF	2.83035	0.0019397281129		d__Bacteria	p__Firmicutes_A	c__Clostridia	o__Oscillospirales	f__Acutalibacteraceae	g__CAG-488	s__
MAGs_1078	3.34709	DF	2.82047	0.00407199421773		d__Bacteria	p__Firmicutes_A	c__Clostridia	o__Peptostreptococcales	f__Anaerovoracaceae	g__CAG-238	s__
MAGs_842	3.30333	DF	2.78092	0.0283655056052		d__Bacteria	p__Bacteroidota	c__Bacteroidia	o__Bacteroidales	f__Paludibacteraceae	g__Aphodosoma	s__Aphodosoma sp016292775
MAGs_205	3.18343	DF	2.77432	0.000506541484692		d__Bacteria	p__Firmicutes_A	c__Clostridia	o__Oscillospirales	f__Oscillospiraceae	g__ER4	s__ER4 sp016295615
MAGs_1164	3.20855	DF	2.76193	0.000880743190742		d__Bacteria	p__Firmicutes_A	c__Clostridia	o__Oscillospirales	f__Oscillospiraceae	g__ER4	s__ER4 sp016295615
MAGs_1275	3.14027	DF	2.75313	0.000381058452051		d__Bacteria	p__Firmicutes_A	c__Clostridia	o__Oscillospirales	f__Oscillospiraceae	g__ER4	s__ER4 sp016295615
MAGs_620	3.17118	DF	2.75182	0.000381058452051		d__Bacteria	p__Firmicutes_A	c__Clostridia	o__Oscillospirales	f__Oscillospiraceae	g__ER4	s__ER4 sp016295615
MAGs_1145	3.15569	DF	2.7494	0.000285118083632		d__Bacteria	p__Firmicutes_A	c__Clostridia	o__Oscillospirales	f__Oscillospiraceae	g__ER4	s__ER4 sp016295615
MAGs_579	3.14017	DF	2.74181	0.000506541484692		d__Bacteria	p__Firmicutes_A	c__Clostridia	o__Oscillospirales	f__Oscillospiraceae	g__ER4	s__ER4 sp016295615
MAGs_273	2.95807	DF	2.72662	0.0305704576329		d__Bacteria	p__Firmicutes_A	c__Clostridia	o__Oscillospirales	f__Oscillospiraceae	g__RGIG3566	s__
MAGs_1014	3.13653	DF	2.72485	0.00115204509814		d__Bacteria	p__Firmicutes_A	c__Clostridia	o__Oscillospirales	f__Oscillospiraceae	g__ER4	s__ER4 sp016295615
MAGs_1009	3.12336	DF	2.72115	0.000669729449022		d__Bacteria	p__Firmicutes_A	c__Clostridia	o__Oscillospirales	f__Oscillospiraceae	g__ER4	s__ER4 sp016295615
MAGs_469	3.10581	DF	2.71727	0.0119527620371		d__Bacteria	p__Firmicutes_A	c__Clostridia	o__Oscillospirales	f__Oscillospiraceae	g__UBA2658	s__UBA2658 sp018385135
MAGs_99	3.11149	DF	2.7128	0.00149887333715		d__Bacteria	p__Firmicutes_A	c__Clostridia	o__Oscillospirales	f__Oscillospiraceae	g__ER4	s__ER4 sp016295615
MAGs_1524	3.11588	DF	2.70959	0.000669729449022		d__Bacteria	p__Firmicutes_A	c__Clostridia	o__Oscillospirales	f__Oscillospiraceae	g__Enterenecus	s__
MAGs_1490	3.09477	DF	2.70779	0.000506541484692		d__Bacteria	p__Firmicutes_A	c__Clostridia	o__Oscillospirales	f__Oscillospiraceae	g__ER4	s__ER4 sp016295615
MAGs_388	3.14876	DF	2.69015	0.0283655056052		d__Bacteria	p__Firmicutes_A	c__Clostridia	o__Oscillospirales	f__Oscillospiraceae	g__CAG-83	s__CAG-83 sp004555205
MAGs_1004	3.11965	DF	2.68029	0.000506541484692		d__Bacteria	p__Firmicutes_A	c__Clostridia	o__Oscillospirales	f__Oscillospiraceae	g__ER4	s__ER4 sp016295615
MAGs_363	3.11269	DF	2.67451	0.00115204509814		d__Bacteria	p__Firmicutes_A	c__Clostridia	o__Oscillospirales	f__Oscillospiraceae	g__ER4	s__ER4 sp016295615
MAGs_698	2.97998	DF	2.65114	0.0204987035432		d__Bacteria	p__Firmicutes_A	c__Clostridia	o__Lachnospirales	f__Lachnospiraceae	g__Acetatifactor	s__
MAGs_1019	3.11552	DF	2.61826	0.00149887333715		d__Bacteria	p__Firmicutes_A	c__Clostridia	o__Peptostreptococcales	f__Anaerovoracaceae	g__RGIG7179	s__
MAGs_1327	3.02015	DF	2.61532	0.0081509715935		d__Bacteria	p__Firmicutes_A	c__Clostridia	o__Lachnospirales	f__Lachnospiraceae	g__Acetatifactor	s__Acetatifactor sp018385425
MAGs_1239	3.06559	DF	2.60613	0.00115204509814		d__Bacteria	p__Firmicutes_A	c__Clostridia	o__Oscillospirales	f__Oscillospiraceae	g__Limivicinus	s__
MAGs_1453	3.18398	DF	2.60257	0.00650170237308		d__Bacteria	p__Firmicutes_A	c__Clostridia	o__Oscillospirales	f__Oscillospiraceae	g__Faecousia	s__
MAGs_1214	2.93906	DF	2.59905	0.0493661947519		d__Bacteria	p__Firmicutes_A	c__Clostridia	o__Christensenellales	f__CAG-138	g__SFDB01	s__SFDB01 sp004558825
MAGs_251	3.01778	DF	2.57768	0.0081509715935		d__Bacteria	p__Firmicutes_A	c__Clostridia	o__Lachnospirales	f__Lachnospiraceae	g__Acetatifactor	s__
MAGs_965	3.0017	DF	2.53593	0.0126111440993		d__Bacteria	p__Firmicutes_A	c__Clostridia	o__Lachnospirales	f__Lachnospiraceae	g__Acetatifactor	s__Acetatifactor sp018385425
MAGs_404	3.03554	DF	2.53232	0.0155644113866		d__Bacteria	p__Firmicutes_A	c__Clostridia	o__Lachnospirales	f__Lachnospiraceae	g__Acetatifactor	s__Acetatifactor sp018385425
MAGs_734	3.00806	DF	2.52233	0.0101652		d__Bacteria	p__Firmicutes_A	c__Clostridia	o__Lachnospirales	f__Lachnospiraceae	g__Acetatifactor	s__Acetatifactor sp018385425
MAGs_1132	2.98315	DF	2.51142	0.00650170237308		d__Bacteria	p__Firmicutes_A	c__Clostridia	o__Lachnospirales	f__Lachnospiraceae	g__Acetatifactor	s__Acetatifactor sp018385425
MAGs_364	2.94632	DF	2.50435	0.0019397281129		d__Bacteria	p__Firmicutes_A	c__Clostridia	o__Oscillospirales	f__Acutalibacteraceae	g__CAG-488	s__
MAGs_492	2.82458	DF	2.47851	0.0397315200201		d__Bacteria	p__Bacteroidota	c__Bacteroidia	o__Bacteroidales	f__Muribaculaceae	g__SFTJ01	s__
MAGs_351	2.97549	DF	2.47586	0.00407199421773		d__Bacteria	p__Firmicutes_A	c__Clostridia	o__Oscillospirales	f__Oscillospiraceae	g__CAG-170	s__CAG-170 sp016297855
MAGs_945	2.93529	DF	2.46981	0.00515895757072		d__Bacteria	p__Firmicutes_A	c__Clostridia	o__Oscillospirales	f__Acutalibacteraceae	g__CAG-177	s__CAG-177 sp900771185
MAGs_1109	3.05236	DF	2.46908	0.0081509715935		d__Bacteria	p__Firmicutes_A	c__Clostridia	o__Oscillospirales	f__Oscillospiraceae	g__Faecousia	s__
MAGs_611	2.92222	DF	2.46598	0.0233422020129		d__Bacteria	p__Firmicutes_A	c__Clostridia	o__Oscillospirales	f__Acutalibacteraceae	g__CAG-177	s__CAG-177 sp900771185
MAGs_1674	2.96877	DF	2.44709	0.0101652		d__Bacteria	p__Firmicutes_A	c__Clostridia	o__Oscillospirales	f__Acutalibacteraceae	g__CAG-177	s__CAG-177 sp900771185
MAGs_759	2.83482	DF	2.44382	0.00115204509814		d__Bacteria	p__Firmicutes_A	c__Clostridia	o__Oscillospirales	f__Ruminococcaceae	g__Angelakisella	s__Angelakisella sp004554485
MAGs_1498	2.82003	DF	2.4345	0.0019397281129		d__Bacteria	p__Firmicutes_A	c__Clostridia	o__Oscillospirales	f__Ruminococcaceae	g__Angelakisella	s__Angelakisella sp004554485
MAGs_256	2.80737	DF	2.42887	0.00149887333715		d__Bacteria	p__Firmicutes_A	c__Clostridia	o__Oscillospirales	f__Ruminococcaceae	g__Angelakisella	s__Angelakisella sp004554485
MAGs_921	2.82361	DF	2.41907	0.00249690891514		d__Bacteria	p__Firmicutes_A	c__Clostridia	o__Oscillospirales	f__Ruminococcaceae	g__Angelakisella	s__Angelakisella sp004554485
MAGs_1660	2.96127	DF	2.41466	0.0412500165939		d__Bacteria	p__Firmicutes_A	c__Clostridia	o__Oscillospirales	f__Oscillospiraceae	g__CAG-83	s__CAG-83 sp004555205
MAGs_1241	2.83012	DF	2.41391	0.0019397281129		d__Bacteria	p__Firmicutes_A	c__Clostridia	o__Oscillospirales	f__Ruminococcaceae	g__Angelakisella	s__Angelakisella sp004554485
MAGs_192	2.83686	DF	2.40091	0.00650170237308		d__Bacteria	p__Firmicutes_A	c__Clostridia	o__Oscillospirales	f__Ruminococcaceae	g__Angelakisella	s__Angelakisella sp004554485
MAGs_1613	2.82068	DF	2.3952	0.00515895757072		d__Bacteria	p__Firmicutes_A	c__Clostridia	o__Oscillospirales	f__Ruminococcaceae	g__Angelakisella	s__Angelakisella sp004554485
MAGs_301	2.76297	DF	2.36579	0.0019397281129		d__Bacteria	p__Firmicutes_A	c__Clostridia	o__Oscillospirales	f__Ruminococcaceae	g__Angelakisella	s__Angelakisella sp004554485
MAGs_1542	3.03273	DF	2.35609	0.0191099222068		d__Bacteria	p__Firmicutes_A	c__Clostridia	o__Lachnospirales	f__Lachnospiraceae	g__	s__
MAGs_963	2.867	DF	2.34435	0.00115204509814		d__Bacteria	p__Firmicutes_A	c__Clostridia	o__Oscillospirales	f__Oscillospiraceae	g__Dysosmobacter	s__
MAGs_376	3.00969	DF	2.31846	0.0155644113866		d__Bacteria	p__Firmicutes_A	c__Clostridia	o__Oscillospirales	f__Butyricicoccaceae	g__UBA4644	s__
MAGs_167	2.98177	DF	2.30343	0.0191099222068		d__Bacteria	p__Firmicutes_A	c__Clostridia	o__Lachnospirales	f__Lachnospiraceae	g__	s__
MAGs_444	2.86311	DF	2.30212	0.0019397281129		d__Bacteria	p__Firmicutes_A	c__Clostridia	o__Oscillospirales	f__Oscillospiraceae	g__Dysosmobacter	s__
MAGs_215	2.91607	DF	2.30087	0.0191099222068		d__Bacteria	p__Firmicutes_A	c__Clostridia	o__Oscillospirales	f__Oscillospiraceae	g__CAG-170	s__
MAGs_1411	2.95957	DF	2.29623	0.0283655056052		d__Bacteria	p__Firmicutes_A	c__Clostridia	o__Lachnospirales	f__Lachnospiraceae	g__	s__
MAGs_1091	2.6402	DF	2.29453	0.0205103284007		d__Bacteria	p__Firmicutes_A	c__Clostridia	o__Lachnospirales	f__Lachnospiraceae	g__SFDP01	s__
MAGs_1342	2.7263	DF	2.29077	0.00407199421773		d__Bacteria	p__Firmicutes_A	c__Clostridia	o__Oscillospirales	f__CAG-272	g__UMGS1312	s__
MAGs_1432	2.89249	DF	2.2899	0.00249690891514		d__Bacteria	p__Firmicutes_A	c__Clostridia	o__Oscillospirales	f__Oscillospiraceae	g__Limivicinus	s__
MAGs_1133	2.57662	DF	2.28835	0.00377833604894		d__Bacteria	p__Firmicutes_A	c__Clostridia	o__Oscillospirales	f__Acutalibacteraceae	g__UBA1227	s__
MAGs_1580	2.67223	DF	2.28757	0.0112989519183		d__Bacteria	p__Firmicutes_A	c__Clostridia	o__Lachnospirales	f__Lachnospiraceae	g__MGBC120314	s__
MAGs_1534	2.87057	DF	2.28068	0.0233422020129		d__Bacteria	p__Firmicutes_A	c__Clostridia	o__HGM11514	f__HGM11514	g__	s__
MAGs_133	2.88658	DF	2.26472	0.00149887333715		d__Bacteria	p__Firmicutes_A	c__Clostridia	o__Lachnospirales	f__Lachnospiraceae	g__Acetatifactor	s__Acetatifactor sp016293615
MAGs_425	2.65996	DF	2.25868	0.000880743190742		d__Bacteria	p__Firmicutes_A	c__Clostridia	o__Lachnospirales	f__Lachnospiraceae	g__W0P33-017	s__
MAGs_1253	2.63006	DF	2.25312	0.00249690891514		d__Bacteria	p__Firmicutes_A	c__Clostridia	o__Oscillospirales	f__Oscillospiraceae	g__Faecousia	s__Faecousia sp016302015
MAGs_730	2.8985	DF	2.25006	0.0283655056052		d__Bacteria	p__Firmicutes_A	c__Clostridia	o__Lachnospirales	f__Lachnospiraceae	g__	s__
MAGs_368	2.87836	DF	2.24913	0.0155644113866		d__Bacteria	p__Firmicutes_A	c__Clostridia	o__Oscillospirales	f__Butyricicoccaceae	g__UBA4644	s__
MAGs_385	2.82642	DF	2.24657	0.0019397281129		d__Bacteria	p__Firmicutes_A	c__Clostridia	o__Oscillospirales	f__Oscillospiraceae	g__Dysosmobacter	s__
MAGs_1464	2.44554	DF	2.24655	0.000211019816875		d__Bacteria	p__Firmicutes_A	c__Clostridia	o__Peptostreptococcales	f__Anaerovoracaceae	g__RGIG7444	s__
MAGs_1026	2.76552	DF	2.24136	0.0492807602201		d__Bacteria	p__Firmicutes_A	c__Clostridia	o__Peptostreptococcales	f__Anaerovoracaceae	g__	s__
MAGs_19	2.40504	DF	2.24073	0.00249690891514		d__Bacteria	p__Firmicutes_A	c__Clostridia	o__Oscillospirales	f__Butyricicoccaceae	g__UMGS1384	s__UMGS1384 sp018384365
MAGs_891	2.92905	DF	2.23564	0.0191099222068		d__Bacteria	p__Firmicutes_A	c__Clostridia	o__Oscillospirales	f__Butyricicoccaceae	g__UBA4644	s__
MAGs_457	2.44292	DF	2.23354	0.000283614761602		d__Bacteria	p__Firmicutes_A	c__Clostridia	o__Peptostreptococcales	f__Anaerovoracaceae	g__RGIG7444	s__
MAGs_952	2.79243	DF	2.23147	0.0342937210365		d__Bacteria	p__Firmicutes_A	c__Clostridia	o__Lachnospirales	f__UBA1390	g__	s__
MAGs_322	2.82556	DF	2.23035	0.0081509715935		d__Bacteria	p__Firmicutes_A	c__Clostridia	o__Oscillospirales	f__Butyricicoccaceae	g__UBA4644	s__
MAGs_998	2.4501	DF	2.22788	0.000379127227012		d__Bacteria	p__Firmicutes_A	c__Clostridia	o__Peptostreptococcales	f__Anaerovoracaceae	g__RGIG7444	s__
MAGs_262	2.31763	DF	2.22737	0.00407199421773		d__Bacteria	p__Firmicutes_A	c__Clostridia	o__Oscillospirales	f__Butyricicoccaceae	g__UMGS1384	s__UMGS1384 sp018384365
MAGs_307	3.01505	DF	2.22239	0.0126111440993		d__Bacteria	p__Firmicutes_A	c__Clostridia	o__Lachnospirales	f__Lachnospiraceae	g__Acetatifactor	s__Acetatifactor sp016293615
MAGs_1707	2.55889	DF	2.21463	0.0155644113866		d__Bacteria	p__Firmicutes_A	c__Clostridia	o__Lachnospirales	f__Lachnospiraceae	g__VSOB01	s__
MAGs_761	2.53013	DF	2.21106	0.000880743190742		d__Bacteria	p__Firmicutes_A	c__Clostridia	o__Lachnospirales	f__Lachnospiraceae	g__Copromonas	s__
MAGs_971	2.96767	DF	2.20939	0.0412500165939		d__Bacteria	p__Firmicutes_A	c__Clostridia	o__Lachnospirales	f__Lachnospiraceae	g__	s__
MAGs_658	2.80981	DF	2.20427	0.0019397281129		d__Bacteria	p__Firmicutes_A	c__Clostridia	o__Oscillospirales	f__Ruminococcaceae	g__UBA3818	s__UBA3818 sp002369315
MAGs_1102	2.84554	DF	2.20377	0.0283655056052		d__Bacteria	p__Firmicutes_A	c__Clostridia	o__Oscillospirales	f__Oscillospiraceae	g__Faecousia	s__Faecousia sp905215665
MAGs_772	2.61085	DF	2.20181	0.0081509715935		d__Bacteria	p__Firmicutes_A	c__Clostridia	o__Oscillospirales	f__Acutalibacteraceae	g__RUG612	s__
MAGs_229	2.62441	DF	2.1963	0.000880743190742		d__Bacteria	p__Firmicutes_A	c__Clostridia	o__Oscillospirales	f__Butyricicoccaceae	g__UMGS1384	s__UMGS1384 sp018384365
MAGs_24	2.58739	DF	2.19616	0.0411737675271		d__Bacteria	p__Verrucomicrobiota	c__Kiritimatiellae	o__RFP12	f__UBA1067	g__UBA1067	s__
MAGs_724	2.75306	DF	2.1957	0.0191099222068		d__Bacteria	p__Firmicutes_A	c__Clostridia	o__Lachnospirales	f__Lachnospiraceae	g__Clostridium_Q	s__Clostridium_Q sp016302185
MAGs_128	2.38831	DF	2.17698	0.00650170237308		d__Bacteria	p__Firmicutes_A	c__Clostridia	o__Peptostreptococcales	f__Anaerovoracaceae	g__Aminipila	s__
MAGs_244	2.70621	DF	2.17336	0.00249690891514		d__Bacteria	p__Firmicutes_A	c__Clostridia	o__Peptostreptococcales	f__Anaerovoracaceae	g__RGIG1899	s__
MAGs_560	2.12039	DF	2.1682	0.000896423153474		d__Bacteria	p__Firmicutes_A	c__Clostridia	o__Oscillospirales	f__CAG-382	g__UMGS1052	s__
MAGs_942	2.30867	DF	2.16631	0.0342937210365		d__Bacteria	p__Firmicutes_A	c__Clostridia	o__Oscillospirales	f__Butyricicoccaceae	g__UMGS1384	s__UMGS1384 sp018384365
MAGs_1236	2.62967	DF	2.16532	0.0191099222068		d__Bacteria	p__Firmicutes_A	c__Clostridia	o__Lachnospirales	f__Lachnospiraceae	g__V9D3004	s__
MAGs_708	2.66402	DF	2.1611	0.0476629117389		d__Bacteria	p__Bacteroidota	c__Bacteroidia	o__Bacteroidales	f__UBA932	g__Coprenecus	s__
MAGs_29	2.38795	DF	2.15947	0.0155644113866		d__Bacteria	p__Firmicutes_A	c__Clostridia	o__Oscillospirales	f__CAG-382	g__UMGS882	s__
MAGs_106	2.74413	DF	2.15914	0.0126111440993		d__Bacteria	p__Firmicutes_A	c__Clostridia	o__Oscillospirales	f__Oscillospiraceae	g__Dysosmobacter	s__
MAGs_1065	2.60657	DF	2.1577	0.00514218361973		d__Bacteria	p__Firmicutes_A	c__Clostridia	o__Oscillospirales	f__Ruminococcaceae	g__Angelakisella	s__
MAGs_1144	2.50397	DF	2.15559	0.0342937210365		d__Bacteria	p__Firmicutes_A	c__Clostridia	o__Lachnospirales	f__Lachnospiraceae	g__VSOB01	s__
MAGs_950	2.48804	DF	2.15416	0.00319709944793		d__Bacteria	p__Firmicutes_A	c__Clostridia	o__Lachnospirales	f__Lachnospiraceae	g__W0P33-017	s__
MAGs_1537	2.12336	DF	2.1538	0.0397315200201		d__Bacteria	p__Firmicutes_A	c__Clostridia	o__Oscillospirales	f__CAG-272	g__Avispirillum	s__
MAGs_1435	2.70081	DF	2.15154	0.00319709944793		d__Bacteria	p__Firmicutes_A	c__Clostridia	o__Oscillospirales	f__Oscillospiraceae	g__Dysosmobacter	s__
MAGs_162	2.37512	DF	2.14805	0.00650170237308		d__Bacteria	p__Firmicutes_A	c__Clostridia	o__Lachnospirales	f__Lachnospiraceae	g__W0P33-017	s__
MAGs_525	2.20562	DF	2.14425	0.0182158856032		d__Bacteria	p__Firmicutes_A	c__Clostridia	o__Oscillospirales	f__CAG-272	g__	s__
MAGs_667	2.52572	DF	2.14398	0.00249690891514		d__Bacteria	p__Firmicutes_A	c__Clostridia	o__Oscillospirales	f__Oscillospiraceae	g__UBA738	s__
MAGs_398	2.11283	DF	2.14288	0.0281278992109		d__Bacteria	p__Bacteroidota	c__Bacteroidia	o__Bacteroidales	f__Bacteroidaceae	g__UBA4372	s__
MAGs_705	2.31167	DF	2.14045	0.00650170237308		d__Bacteria	p__Firmicutes_A	c__Clostridia	o__Oscillospirales	f__UBA644	g__UBA644	s__UBA644 sp002299265
MAGs_1596	2.50302	DF	2.13632	0.0283655056052		d__Bacteria	p__Firmicutes_A	c__Clostridia	o__Lachnospirales	f__Lachnospiraceae	g__UBA7050	s__
MAGs_87	2.59124	DF	2.13459	0.0019397281129		d__Bacteria	p__Firmicutes_A	c__Clostridia	o__Oscillospirales	f__Oscillospiraceae	g__UBA738	s__
MAGs_847	2.57671	DF	2.1341	0.00650170237308		d__Bacteria	p__Firmicutes_A	c__Clostridia	o__Oscillospirales	f__Ruminococcaceae	g__HUN007	s__
MAGs_1208	2.44359	DF	2.12599	0.0081509715935		d__Bacteria	p__Firmicutes_A	c__Clostridia	o__Oscillospirales	f__Oscillospiraceae	g__Faecousia	s__
MAGs_977	2.57405	DF	2.12276	0.00407199421773		d__Bacteria	p__Firmicutes_A	c__Clostridia	o__Oscillospirales	f__Oscillospiraceae	g__UBA738	s__
MAGs_1157	2.41707	DF	2.12153	0.0126111440993		d__Bacteria	p__Firmicutes_A	c__Clostridia	o__Oscillospirales	f__Butyricicoccaceae	g__UMGS1384	s__UMGS1384 sp018384365
MAGs_1681	2.54927	DF	2.11949	0.0191099222068		d__Bacteria	p__Firmicutes_A	c__Clostridia	o__UBA1381	f__UBA1381	g__HGM11525	s__HGM11525 sp018384175
MAGs_1256	2.58087	DF	2.11721	0.0340236657749		d__Bacteria	p__Firmicutes_A	c__Clostridia	o__Oscillospirales	f__CAG-382	g__SFLA01	s__SFLA01 sp004553575
MAGs_1625	2.81661	DF	2.11521	0.0342937210365		d__Bacteria	p__Firmicutes_A	c__Clostridia	o__Oscillospirales	f__Oscillospiraceae	g__Faecousia	s__Faecousia sp905215665
MAGs_1017	2.45429	DF	2.11314	0.00149887333715		d__Bacteria	p__Firmicutes_A	c__Clostridia	o__Oscillospirales	f__Oscillospiraceae	g__UBA738	s__
MAGs_1297	2.90013	DF	2.11119	0.0412500165939		d__Bacteria	p__Firmicutes_A	c__Clostridia	o__Oscillospirales	f__Butyricicoccaceae	g__UBA4644	s__
MAGs_982	2.62844	DF	2.10934	0.00407199421773		d__Bacteria	p__Firmicutes_A	c__Clostridia	o__Lachnospirales	f__Lachnospiraceae	g__Avilachnospira	s__
MAGs_1553	2.25224	DF	2.10863	0.0409452218668		d__Bacteria	p__Bacteroidota	c__Bacteroidia	o__Bacteroidales	f__Bacteroidaceae	g__UBA4372	s__
MAGs_218	1.59436	DF	2.10439	0.00517529476257		d__Bacteria	p__Firmicutes_A	c__Clostridia	o__Oscillospirales	f__CAG-272	g__CAG-448	s__
MAGs_981	2.1982	DF	2.10333	0.0155644113866		d__Bacteria	p__Firmicutes_A	c__Clostridia	o__Oscillospirales	f__UBA644	g__UBA644	s__UBA644 sp002299265
MAGs_717	2.49016	DF	2.10303	0.0233422020129		d__Bacteria	p__Firmicutes_A	c__Clostridia	o__Oscillospirales	f__Acutalibacteraceae	g__Fimenecus	s__
MAGs_1520	2.28758	DF	2.10055	0.0126111440993		d__Bacteria	p__Firmicutes_A	c__Clostridia	o__Oscillospirales	f__Butyricicoccaceae	g__UMGS1384	s__UMGS1384 sp018384365
MAGs_172	2.39996	DF	2.09523	0.0070665107026		d__Bacteria	p__Verrucomicrobiota	c__Kiritimatiellae	o__RFP12	f__UBA1067	g__UBA1067	s__
MAGs_1005	2.23087	DF	2.09056	0.0213401423617		d__Bacteria	p__Firmicutes_A	c__Clostridia	o__Oscillospirales	f__CAG-272	g__UMGS902	s__
MAGs_1150	2.39981	DF	2.08983	0.0342937210365		d__Bacteria	p__Firmicutes_A	c__Clostridia	o__Oscillospirales	f__Butyricicoccaceae	g__UMGS1384	s__UMGS1384 sp018384365
MAGs_818	2.395	DF	2.08559	0.0081509715935		d__Bacteria	p__Firmicutes_A	c__Clostridia	o__Oscillospirales	f__Butyricicoccaceae	g__UMGS1384	s__UMGS1384 sp018384365
MAGs_466	2.49832	DF	2.08181	0.0232902349289		d__Bacteria	p__Firmicutes_A	c__Clostridia	o__Oscillospirales	f__Acutalibacteraceae	g__Fimenecus	s__
MAGs_986	2.35899	DF	2.07792	0.0155644113866		d__Bacteria	p__Firmicutes_A	c__Clostridia	o__Oscillospirales	f__Butyricicoccaceae	g__UMGS1384	s__UMGS1384 sp018384365
MAGs_610	2.48822	DF	2.07683	0.00319709944793		d__Bacteria	p__Firmicutes_A	c__Clostridia	o__Oscillospirales	f__Ruminococcaceae	g__Angelakisella	s__
MAGs_386	2.41766	DF	2.07499	0.0101368676786		d__Bacteria	p__Firmicutes_A	c__Clostridia	o__Oscillospirales	f__CAG-272	g__RUG11130	s__
MAGs_714	2.32742	DF	2.07382	0.0232902349289		d__Bacteria	p__Firmicutes_A	c__Clostridia	o__Lachnospirales	f__Lachnospiraceae	g__W0P33-017	s__
MAGs_613	2.40012	DF	2.0716	0.0375634718859		d__Bacteria	p__Firmicutes_A	c__Clostridia	o__Oscillospirales	f__QAMX01	g__SIG499	s__SIG499 sp016303065
MAGs_1708	2.23523	DF	2.06903	0.0336197241236		d__Bacteria	p__Firmicutes_A	c__Clostridia	o__Lachnospirales	f__Lachnospiraceae	g__W0P33-017	s__
MAGs_435	2.47251	DF	2.06729	0.00149887333715		d__Bacteria	p__Firmicutes_A	c__Clostridia	o__Oscillospirales	f__Acutalibacteraceae	g__Fimenecus	s__
MAGs_317	2.33429	DF	2.06549	0.0140167457941		d__Bacteria	p__Firmicutes_A	c__Clostridia	o__Lachnospirales	f__Lachnospiraceae	g__	s__
MAGs_304	2.43536	DF	2.06329	0.000880743190742		d__Bacteria	p__Firmicutes_A	c__Clostridia	o__Oscillospirales	f__Ruminococcaceae	g__Angelakisella	s__
MAGs_1605	2.30945	DF	2.06305	0.0283060432283		d__Bacteria	p__Firmicutes_A	c__Clostridia	o__Lachnospirales	f__Lachnospiraceae	g__W0P33-017	s__
MAGs_282	2.29944	DF	2.0625	0.0490246239858		d__Bacteria	p__Firmicutes_A	c__Clostridia	o__Lachnospirales	f__Lachnospiraceae	g__W0P33-017	s__
MAGs_953	2.40434	DF	2.05729	0.0340236657749		d__Bacteria	p__Firmicutes_A	c__Clostridia	o__Christensenellales	f__CAG-138	g__PeH17	s__PeH17 sp000435055
MAGs_1493	2.45313	DF	2.05662	0.0490246239858		d__Bacteria	p__Firmicutes_A	c__Clostridia	o__Oscillospirales	f__Ruminococcaceae	g__Gemmiger	s__Gemmiger sp004561545
MAGs_300	2.5741	DF	2.05398	0.0233422020129		d__Bacteria	p__Firmicutes_A	c__Clostridia	o__HGM11514	f__HGM11514	g__	s__
MAGs_390	2.58461	DF	2.05266	0.0493661947519		d__Bacteria	p__Firmicutes_A	c__Clostridia	o__Oscillospirales	f__Oscillospiraceae	g__CAG-170	s__CAG-170 sp004555655
MAGs_41	2.70678	DF	2.04972	0.0412500165939		d__Bacteria	p__Firmicutes_A	c__Clostridia	o__Oscillospirales	f__Oscillospiraceae	g__Dysosmobacter	s__
MAGs_447	2.55479	DF	2.04906	0.0101652		d__Bacteria	p__Firmicutes	c__Bacilli	o__Erysipelotrichales	f__Erysipelotrichaceae	g__	s__
MAGs_403	2.48002	DF	2.04881	0.00318564907989		d__Bacteria	p__Firmicutes_A	c__Clostridia	o__Oscillospirales	f__Ruminococcaceae	g__Angelakisella	s__
MAGs_1113	2.336	DF	2.04842	0.0409452218668		d__Bacteria	p__Firmicutes_A	c__Clostridia	o__Lachnospirales	f__Lachnospiraceae	g__W0P33-017	s__
MAGs_1074	2.39589	DF	2.04833	0.0233422020129		d__Bacteria	p__Firmicutes_A	c__Clostridia	o__Lachnospirales	f__Lachnospiraceae	g__UBA7050	s__
MAGs_1470	2.40852	DF	2.04755	0.0233422020129		d__Bacteria	p__Firmicutes_A	c__Clostridia	o__Oscillospirales	f__Butyricicoccaceae	g__UMGS1384	s__UMGS1384 sp018384365
MAGs_1129	2.91098	DF	2.04562	0.0412500165939		d__Bacteria	p__Bacteroidota	c__Bacteroidia	o__Bacteroidales	f__UBA932	g__Coprenecus	s__
MAGs_1402	2.27693	DF	2.04423	0.0228244279256		d__Bacteria	p__Firmicutes_A	c__Clostridia	o__Lachnospirales	f__Lachnospiraceae	g__W0P33-017	s__
MAGs_20	2.42864	DF	2.0441	0.0191099222068		d__Bacteria	p__Firmicutes_A	c__Clostridia	o__Oscillospirales	f__Butyricicoccaceae	g__UMGS1384	s__UMGS1384 sp018384365
MAGs_1033	2.25368	DF	2.04211	0.0277727127504		d__Bacteria	p__Firmicutes_A	c__Clostridia	o__Lachnospirales	f__Lachnospiraceae	g__W0P33-017	s__
MAGs_769	2.71731	DF	2.03954	0.0493661947519		d__Bacteria	p__Firmicutes_A	c__Clostridia	o__Oscillospirales	f__Butyricicoccaceae	g__UBA4644	s__
MAGs_72	2.42709	DF	2.03566	0.00960585922859		d__Bacteria	p__Bacteroidota	c__Bacteroidia	o__Bacteroidales	f__UBA932	g__Coprenecus	s__
MAGs_346	2.35971	DF	2.03386	0.00407199421773		d__Bacteria	p__Firmicutes_A	c__Clostridia	o__Lachnospirales	f__Lachnospiraceae	g__RGIG4034	s__RGIG4034 sp016293925
MAGs_397	2.40992	DF	2.03139	0.0191099222068		d__Bacteria	p__Firmicutes_A	c__Clostridia	o__Oscillospirales	f__CAG-382	g__UBA1206	s__UBA1206 sp000433115
MAGs_1640	2.43756	DF	2.0308	0.0112989519183		d__Bacteria	p__Firmicutes_A	c__Clostridia	o__Oscillospirales	f__Ruminococcaceae	g__Angelakisella	s__
MAGs_929	2.19483	DF	2.0291	0.00517529476257		d__Bacteria	p__Bacteroidota	c__Bacteroidia	o__Bacteroidales	f__Muribaculaceae	g__CAG-485	s__CAG-485 sp004552395
MAGs_290	1.74627	DF	2.02471	0.0450979874912		d__Bacteria	p__Firmicutes_A	c__Clostridia	o__Oscillospirales	f__Acutalibacteraceae	g__Eubacterium_R	s__
MAGs_1192	2.75013	DF	2.02461	0.0493661947519		d__Bacteria	p__Firmicutes_A	c__Clostridia	o__Oscillospirales	f__Butyricicoccaceae	g__UBA4644	s__
MAGs_737	2.51481	DF	2.02288	0.0081509715935		d__Bacteria	p__Firmicutes	c__Bacilli	o__Erysipelotrichales	f__Erysipelotrichaceae	g__	s__
MAGs_1420	2.3562	DF	2.02215	0.00407199421773		d__Bacteria	p__Firmicutes_A	c__Clostridia	o__Lachnospirales	f__Lachnospiraceae	g__RGIG4034	s__RGIG4034 sp016293925
MAGs_713	2.68986	DF	2.0197	0.0283655056052		d__Bacteria	p__Firmicutes_A	c__Clostridia	o__Oscillospirales	f__Oscillospiraceae	g__Faecousia	s__
MAGs_193	2.29793	DF	2.01593	0.00319709944793		d__Bacteria	p__Firmicutes_A	c__Clostridia	o__Lachnospirales	f__Lachnospiraceae	g__RGIG4034	s__RGIG4034 sp016293925
MAGs_1593	2.49493	DF	2.00909	0.00319709944793		d__Bacteria	p__Firmicutes_A	c__Clostridia	o__Oscillospirales	f__Ruminococcaceae	g__Ruminococcus	s__Ruminococcus sp016295545
MAGs_985	2.39684	DF	2.00798	0.0155644113866		d__Bacteria	p__Firmicutes_A	c__Clostridia	o__Oscillospirales	f__Ruminococcaceae	g__Ruminococcus	s__Ruminococcus sp016295545
MAGs_1	2.66266	DF	2.00625	0.00515895757072		d__Bacteria	p__Firmicutes_A	c__Clostridia	o__Oscillospirales	f__Butyricicoccaceae	g__UMGS1384	s__UMGS1384 sp018384365
MAGs_485	3.84336			-		d__Archaea	p__Methanobacteriota	c__Methanobacteria	o__Methanobacteriales	f__Methanobacteriaceae	g__Methanobrevibacter_A	s__
MAGs_1316	2.54259			-		d__Archaea	p__Thermoplasmatota	c__Thermoplasmata	o__Methanomassiliicoccales	f__Methanomethylophilaceae	g__MX-02	s__MX-02 sp006954405
MAGs_916	2.61708			-		d__Archaea	p__Thermoplasmatota	c__Thermoplasmata	o__Methanomassiliicoccales	f__Methanomethylophilaceae	g__UBA71	s__
MAGs_928	3.94027			-		d__Archaea	p__Methanobacteriota	c__Methanobacteria	o__Methanobacteriales	f__Methanobacteriaceae	g__Methanobrevibacter_A	s__
MAGs_1170	3.4894			-		d__Archaea	p__Methanobacteriota	c__Methanobacteria	o__Methanobacteriales	f__Methanobacteriaceae	g__Methanobrevibacter_A	s__Methanobrevibacter_A smithii
MAGs_1018	4.35647			-		d__Archaea	p__Methanobacteriota	c__Methanobacteria	o__Methanobacteriales	f__Methanobacteriaceae	g__Methanobrevibacter_A	s__Methanobrevibacter_A sp900769095
MAGs_989	2.62084			-		d__Archaea	p__Thermoplasmatota	c__Thermoplasmata	o__Methanomassiliicoccales	f__Methanomethylophilaceae	g__MX-02	s__MX-02 sp006954405
MAGs_1147	2.51518			-		d__Archaea	p__Methanobacteriota	c__Methanobacteria	o__Methanobacteriales	f__Methanobacteriaceae	g__Methanobrevibacter_A	s__
MAGs_1380	3.4688			-		d__Archaea	p__Methanobacteriota	c__Methanobacteria	o__Methanobacteriales	f__Methanobacteriaceae	g__Methanobrevibacter	s__Methanobrevibacter ruminantium_A
MAGs_1244	2.59983			-		d__Archaea	p__Thermoplasmatota	c__Thermoplasmata	o__Methanomassiliicoccales	f__Methanomethylophilaceae	g__UBA71	s__
MAGs_1255	3.39392			-		d__Archaea	p__Methanobacteriota	c__Methanobacteria	o__Methanobacteriales	f__Methanobacteriaceae	g__Methanobrevibacter_B	s__Methanobrevibacter_B boviskoreani
MAGs_1135	2.77936			-		d__Bacteria	p__Verrucomicrobiota	c__Verrucomicrobiae	o__Verrucomicrobiales	f__Akkermansiaceae	g__Akkermansia	s__
MAGs_1423	2.81505			-		d__Bacteria	p__Verrucomicrobiota	c__Verrucomicrobiae	o__Verrucomicrobiales	f__Akkermansiaceae	g__Akkermansia	s__
MAGs_1706	3.24143			-		d__Bacteria	p__Verrucomicrobiota	c__Verrucomicrobiae	o__Verrucomicrobiales	f__Akkermansiaceae	g__Akkermansia	s__
MAGs_506	3.26219			-		d__Bacteria	p__Verrucomicrobiota	c__Verrucomicrobiae	o__Verrucomicrobiales	f__Akkermansiaceae	g__Akkermansia	s__
MAGs_1468	2.81888			-		d__Bacteria	p__Verrucomicrobiota	c__Verrucomicrobiae	o__Verrucomicrobiales	f__Akkermansiaceae	g__Akkermansia	s__
MAGs_670	3.25191			-		d__Bacteria	p__Verrucomicrobiota	c__Verrucomicrobiae	o__Verrucomicrobiales	f__Akkermansiaceae	g__Akkermansia	s__
MAGs_1309	2.24931			-		d__Bacteria	p__Verrucomicrobiota	c__Verrucomicrobiae	o__Opitutales	f__UBA953	g__Spyradosoma	s__Spyradosoma sp004558035
MAGs_1617	1.89675			-		d__Bacteria	p__Verrucomicrobiota	c__Lentisphaeria	o__Victivallales	f__Victivallaceae	g__Victivallis	s__Victivallis sp900550905
MAGs_1185	2.98156			-		d__Bacteria	p__Verrucomicrobiota	c__Lentisphaeria	o__UBA1407	f__UBA1407	g__UBA1724	s__UBA1724 sp900548225
MAGs_1540	2.39392			-		d__Bacteria	p__Verrucomicrobiota	c__Lentisphaeria	o__UBA1407	f__UBA1407	g__UBA1724	s__UBA1724 sp016302725
MAGs_947	2.24336			-		d__Bacteria	p__Verrucomicrobiota	c__Lentisphaeria	o__UBA1407	f__UBA1407	g__CAAGGB01	s__
MAGs_1165	2.3228			-		d__Bacteria	p__Verrucomicrobiota	c__Lentisphaeria	o__UBA1407	f__UBA1407	g__CAAGGB01	s__
MAGs_1264	1.91321			-		d__Bacteria	p__Verrucomicrobiota	c__Kiritimatiellae	o__RFP12	f__UBA3636	g__JAEDLN01	s__JAEDLN01 sp016295275
MAGs_522	2.19816			-		d__Bacteria	p__Verrucomicrobiota	c__Kiritimatiellae	o__RFP12	f__UBA3636	g__JAEDLN01	s__JAEDLN01 sp016295275
MAGs_104	2.26566			-		d__Bacteria	p__Verrucomicrobiota	c__Kiritimatiellae	o__RFP12	f__UBA3636	g__JAEDLN01	s__JAEDLN01 sp016295275
MAGs_1434	2.38045			-		d__Bacteria	p__Verrucomicrobiota	c__Kiritimatiellae	o__RFP12	f__UBA1067	g__UBA1731	s__
MAGs_1189	2.10924			-		d__Bacteria	p__Verrucomicrobiota	c__Kiritimatiellae	o__RFP12	f__UBA1067	g__UBA1067	s__UBA1067 sp018384485
MAGs_1227	2.66899			-		d__Bacteria	p__Verrucomicrobiota	c__Kiritimatiellae	o__RFP12	f__UBA1067	g__UBA1067	s__UBA1067 sp016303225
MAGs_467	2.73082			-		d__Bacteria	p__Verrucomicrobiota	c__Kiritimatiellae	o__RFP12	f__UBA1067	g__UBA1067	s__UBA1067 sp016303225
MAGs_508	2.75701			-		d__Bacteria	p__Verrucomicrobiota	c__Kiritimatiellae	o__RFP12	f__UBA1067	g__UBA1067	s__UBA1067 sp016303225
MAGs_331	2.70059			-		d__Bacteria	p__Verrucomicrobiota	c__Kiritimatiellae	o__RFP12	f__UBA1067	g__UBA1067	s__UBA1067 sp016303225
MAGs_1528	2.66664			-		d__Bacteria	p__Verrucomicrobiota	c__Kiritimatiellae	o__RFP12	f__UBA1067	g__UBA1067	s__UBA1067 sp016303225
MAGs_1240	2.61154			-		d__Bacteria	p__Verrucomicrobiota	c__Kiritimatiellae	o__RFP12	f__UBA1067	g__UBA1067	s__UBA1067 sp016303225
MAGs_779	3.23387			-		d__Bacteria	p__Verrucomicrobiota	c__Kiritimatiellae	o__RFP12	f__UBA1067	g__UBA1067	s__UBA1067 sp004551905
MAGs_1611	3.41211			-		d__Bacteria	p__Verrucomicrobiota	c__Kiritimatiellae	o__RFP12	f__UBA1067	g__UBA1067	s__UBA1067 sp004551905
MAGs_1416	2.50047			-		d__Bacteria	p__Verrucomicrobiota	c__Kiritimatiellae	o__RFP12	f__UBA1067	g__UBA1067	s__
MAGs_1121	2.44136			-		d__Bacteria	p__Verrucomicrobiota	c__Kiritimatiellae	o__RFP12	f__UBA1067	g__UBA1067	s__
MAGs_607	2.6678			-		d__Bacteria	p__Verrucomicrobiota	c__Kiritimatiellae	o__RFP12	f__UBA1067	g__UBA1067	s__
MAGs_1047	2.50879			-		d__Bacteria	p__Verrucomicrobiota	c__Kiritimatiellae	o__RFP12	f__UBA1067	g__UBA1067	s__
MAGs_1184	2.58216			-		d__Bacteria	p__Verrucomicrobiota	c__Kiritimatiellae	o__RFP12	f__UBA1067	g__UBA1067	s__
MAGs_1159	3.14842			-		d__Bacteria	p__Verrucomicrobiota	c__Kiritimatiellae	o__RFP12	f__UBA1067	g__Spyradenecus	s__Spyradenecus sp004555175
MAGs_454	2.71758			-		d__Bacteria	p__Verrucomicrobiota	c__Kiritimatiellae	o__RFP12	f__UBA1067	g__RUG572	s__RUG572 sp900771305
MAGs_745	2.69413			-		d__Bacteria	p__Verrucomicrobiota	c__Kiritimatiellae	o__RFP12	f__UBA1067	g__RUG572	s__RUG572 sp900771305
MAGs_853	2.69339			-		d__Bacteria	p__Verrucomicrobiota	c__Kiritimatiellae	o__RFP12	f__UBA1067	g__RUG572	s__RUG572 sp016302985
MAGs_383	2.43037			-		d__Bacteria	p__Verrucomicrobiota	c__Kiritimatiellae	o__RFP12	f__UBA1067	g__RUG572	s__
MAGs_1225	2.46276			-		d__Bacteria	p__Spirochaetota	c__Spirochaetia	o__Treponematales	f__Treponemataceae	g__Treponema_F	s__Treponema_F sp016294105
MAGs_274	2.26023			-		d__Bacteria	p__Spirochaetota	c__Spirochaetia	o__Treponematales	f__Treponemataceae	g__Treponema_F	s__Treponema_F sp016294105
MAGs_910	2.31346			-		d__Bacteria	p__Spirochaetota	c__Spirochaetia	o__Treponematales	f__Treponemataceae	g__Treponema_F	s__Treponema_F sp016294105
MAGs_549	2.2525			-		d__Bacteria	p__Spirochaetota	c__Spirochaetia	o__Treponematales	f__Treponemataceae	g__Treponema_F	s__Treponema_F sp016294105
MAGs_1368	2.34306			-		d__Bacteria	p__Spirochaetota	c__Spirochaetia	o__Treponematales	f__Treponemataceae	g__Treponema_F	s__Treponema_F sp016294105
MAGs_1052	2.53203			-		d__Bacteria	p__Spirochaetota	c__Spirochaetia	o__Treponematales	f__Treponemataceae	g__Treponema_F	s__Treponema_F sp016294105
MAGs_94	2.47583			-		d__Bacteria	p__Spirochaetota	c__Spirochaetia	o__Treponematales	f__Treponemataceae	g__Treponema_F	s__
MAGs_547	2.43475			-		d__Bacteria	p__Spirochaetota	c__Spirochaetia	o__Treponematales	f__Treponemataceae	g__Treponema_F	s__
MAGs_1361	2.28828			-		d__Bacteria	p__Spirochaetota	c__Spirochaetia	o__Treponematales	f__Treponemataceae	g__Treponema_F	s__
MAGs_1623	2.66855			-		d__Bacteria	p__Spirochaetota	c__Spirochaetia	o__Treponematales	f__Treponemataceae	g__Treponema_D	s__Treponema_D succinifaciens
MAGs_1527	2.68			-		d__Bacteria	p__Spirochaetota	c__Spirochaetia	o__Treponematales	f__Treponemataceae	g__Treponema_D	s__Treponema_D succinifaciens
MAGs_1473	2.53474			-		d__Bacteria	p__Spirochaetota	c__Spirochaetia	o__Treponematales	f__Treponemataceae	g__Treponema_D	s__Treponema_D sp900770075
MAGs_664	2.8677			-		d__Bacteria	p__Spirochaetota	c__Spirochaetia	o__Treponematales	f__Treponemataceae	g__Treponema_D	s__Treponema_D sp900769985
MAGs_1127	3.0763			-		d__Bacteria	p__Spirochaetota	c__Spirochaetia	o__Treponematales	f__Treponemataceae	g__Treponema_D	s__Treponema_D sp900769985
MAGs_608	2.89939			-		d__Bacteria	p__Spirochaetota	c__Spirochaetia	o__Treponematales	f__Treponemataceae	g__Treponema_D	s__Treponema_D sp900769985
MAGs_1583	2.8883			-		d__Bacteria	p__Spirochaetota	c__Spirochaetia	o__Treponematales	f__Treponemataceae	g__Treponema_D	s__Treponema_D sp900769985
MAGs_201	2.84953			-		d__Bacteria	p__Spirochaetota	c__Spirochaetia	o__Treponematales	f__Treponemataceae	g__Treponema_D	s__Treponema_D sp900769985
MAGs_1210	2.91238			-		d__Bacteria	p__Spirochaetota	c__Spirochaetia	o__Treponematales	f__Treponemataceae	g__Treponema_D	s__Treponema_D sp016296655
MAGs_1265	2.93605			-		d__Bacteria	p__Spirochaetota	c__Spirochaetia	o__Treponematales	f__Treponemataceae	g__Treponema_D	s__Treponema_D sp016296655
MAGs_1250	2.90113			-		d__Bacteria	p__Spirochaetota	c__Spirochaetia	o__Treponematales	f__Treponemataceae	g__Treponema_D	s__Treponema_D sp016296655
MAGs_1258	2.9439			-		d__Bacteria	p__Spirochaetota	c__Spirochaetia	o__Treponematales	f__Treponemataceae	g__Treponema_D	s__Treponema_D sp016296655
MAGs_443	2.88842			-		d__Bacteria	p__Spirochaetota	c__Spirochaetia	o__Treponematales	f__Treponemataceae	g__Treponema_D	s__Treponema_D sp016294035
MAGs_238	2.71713			-		d__Bacteria	p__Spirochaetota	c__Spirochaetia	o__Treponematales	f__Treponemataceae	g__Treponema_D	s__Treponema_D sp016294035
MAGs_1456	2.77542			-		d__Bacteria	p__Spirochaetota	c__Spirochaetia	o__Treponematales	f__Treponemataceae	g__Treponema_D	s__Treponema_D sp016294035
MAGs_1469	2.71556			-		d__Bacteria	p__Spirochaetota	c__Spirochaetia	o__Treponematales	f__Treponemataceae	g__Treponema_D	s__Treponema_D sp016294035
MAGs_678	3.14589			-		d__Bacteria	p__Spirochaetota	c__Spirochaetia	o__Treponematales	f__Treponemataceae	g__Treponema_D	s__Treponema_D sp016294035
MAGs_400	2.97854			-		d__Bacteria	p__Spirochaetota	c__Spirochaetia	o__Treponematales	f__Treponemataceae	g__Treponema_D	s__Treponema_D sp016293495
MAGs_1104	2.78918			-		d__Bacteria	p__Spirochaetota	c__Spirochaetia	o__Treponematales	f__Treponemataceae	g__Treponema_D	s__Treponema_D sp016293005
MAGs_1283	2.96335			-		d__Bacteria	p__Spirochaetota	c__Spirochaetia	o__Treponematales	f__Treponemataceae	g__Treponema_D	s__Treponema_D sp016293005
MAGs_584	2.2147			-		d__Bacteria	p__Spirochaetota	c__Spirochaetia	o__Treponematales	f__Treponemataceae	g__Treponema_D	s__Treponema_D porcinum
MAGs_278	2.19963			-		d__Bacteria	p__Spirochaetota	c__Spirochaetia	o__Treponematales	f__Treponemataceae	g__Treponema_D	s__Treponema_D porcinum
MAGs_76	2.10942			-		d__Bacteria	p__Spirochaetota	c__Spirochaetia	o__Treponematales	f__Treponemataceae	g__Treponema_D	s__Treponema_D porcinum
MAGs_1178	2.01645			-		d__Bacteria	p__Spirochaetota	c__Spirochaetia	o__Treponematales	f__Treponemataceae	g__Treponema_D	s__Treponema_D porcinum
MAGs_438	2.07599			-		d__Bacteria	p__Spirochaetota	c__Spirochaetia	o__Treponematales	f__Treponemataceae	g__Treponema_D	s__Treponema_D porcinum
MAGs_957	2.17836			-		d__Bacteria	p__Spirochaetota	c__Spirochaetia	o__Treponematales	f__Treponemataceae	g__Treponema_D	s__Treponema_D porcinum
MAGs_901	2.10372			-		d__Bacteria	p__Spirochaetota	c__Spirochaetia	o__Treponematales	f__Treponemataceae	g__Treponema_D	s__Treponema_D porcinum
MAGs_1622	2.02999			-		d__Bacteria	p__Spirochaetota	c__Spirochaetia	o__Treponematales	f__Treponemataceae	g__Treponema_D	s__Treponema_D porcinum
MAGs_972	2.18302			-		d__Bacteria	p__Spirochaetota	c__Spirochaetia	o__Treponematales	f__Treponemataceae	g__Treponema_D	s__Treponema_D porcinum
MAGs_350	2.00042			-		d__Bacteria	p__Spirochaetota	c__Spirochaetia	o__Treponematales	f__Treponemataceae	g__Treponema_D	s__Treponema_D porcinum
MAGs_336	2.15617			-		d__Bacteria	p__Spirochaetota	c__Spirochaetia	o__Treponematales	f__Treponemataceae	g__Treponema_D	s__Treponema_D porcinum
MAGs_1254	2.32265			-		d__Bacteria	p__Spirochaetota	c__Spirochaetia	o__Treponematales	f__Treponemataceae	g__Treponema_D	s__Treponema_D porcinum
MAGs_1027	2.49604			-		d__Bacteria	p__Spirochaetota	c__Spirochaetia	o__Treponematales	f__Treponemataceae	g__Treponema_D	s__
MAGs_562	2.76453			-		d__Bacteria	p__Spirochaetota	c__Spirochaetia	o__Treponematales	f__Treponemataceae	g__Treponema_D	s__
MAGs_313	3.28146			-		d__Bacteria	p__Spirochaetota	c__Spirochaetia	o__Treponematales	f__Treponemataceae	g__Treponema_D	s__
MAGs_803	3.20717			-		d__Bacteria	p__Spirochaetota	c__Spirochaetia	o__Treponematales	f__Treponemataceae	g__Treponema_D	s__
MAGs_9	2.56446			0.0342937210365		d__Bacteria	p__Spirochaetota	c__Spirochaetia	o__Sphaerochaetales	f__Sphaerochaetaceae	g__Ornithospirochaeta	s__Ornithospirochaeta sp016302165
MAGs_1353	2.49012			-		d__Bacteria	p__Spirochaetota	c__Spirochaetia	o__Sphaerochaetales	f__Sphaerochaetaceae	g__Ornithospirochaeta	s__Ornithospirochaeta sp016302165
MAGs_1370	2.52512			0.0233422020129		d__Bacteria	p__Spirochaetota	c__Spirochaetia	o__Sphaerochaetales	f__Sphaerochaetaceae	g__Ornithospirochaeta	s__Ornithospirochaeta sp016302165
MAGs_966	2.55363			0.0283655056052		d__Bacteria	p__Spirochaetota	c__Spirochaetia	o__Sphaerochaetales	f__Sphaerochaetaceae	g__Ornithospirochaeta	s__Ornithospirochaeta sp016302165
MAGs_1539	2.51902			-		d__Bacteria	p__Spirochaetota	c__Spirochaetia	o__Sphaerochaetales	f__Sphaerochaetaceae	g__Ornithospirochaeta	s__Ornithospirochaeta sp016302165
MAGs_1529	2.48575			0.0493661947519		d__Bacteria	p__Spirochaetota	c__Spirochaetia	o__Sphaerochaetales	f__Sphaerochaetaceae	g__Ornithospirochaeta	s__Ornithospirochaeta sp016302165
MAGs_1096	2.56023			0.0412500165939		d__Bacteria	p__Spirochaetota	c__Spirochaetia	o__Sphaerochaetales	f__Sphaerochaetaceae	g__Ornithospirochaeta	s__Ornithospirochaeta sp016302165
MAGs_1394	2.8634			-		d__Bacteria	p__Spirochaetota	c__Spirochaetia	o__Sphaerochaetales	f__Sphaerochaetaceae	g__Ornithospirochaeta	s__
MAGs_1295	3.62045			-		d__Bacteria	p__Spirochaetota	c__Spirochaetia	o__Sphaerochaetales	f__Sphaerochaetaceae	g__Ornithospirochaeta	s__
MAGs_1511	2.90317			-		d__Bacteria	p__Spirochaetota	c__Spirochaetia	o__Sphaerochaetales	f__Sphaerochaetaceae	g__Ornithospirochaeta	s__
MAGs_683	2.82322			-		d__Bacteria	p__Spirochaetota	c__Spirochaetia	o__Sphaerochaetales	f__Sphaerochaetaceae	g__Bullifex	s__Bullifex porci
MAGs_617	2.5707			-		d__Bacteria	p__Spirochaetota	c__Spirochaetia	o__Sphaerochaetales	f__Sphaerochaetaceae	g__Bullifex	s__
MAGs_453	2.78464			-		d__Bacteria	p__Spirochaetota	c__Spirochaetia	o__Sphaerochaetales	f__Sphaerochaetaceae	g__Bullifex	s__
MAGs_899	2.7611			-		d__Bacteria	p__Proteobacteria	c__Gammaproteobacteria	o__Enterobacterales	f__Succinivibrionaceae	g__Succinivibrio	s__Succinivibrio sp003456415
MAGs_736	2.88089			-		d__Bacteria	p__Proteobacteria	c__Gammaproteobacteria	o__Enterobacterales	f__Enterobacteriaceae	g__Escherichia	s__Escherichia coli
MAGs_393	2.56598			-		d__Bacteria	p__Proteobacteria	c__Gammaproteobacteria	o__Enterobacterales	f__Enterobacteriaceae	g__Escherichia	s__Escherichia coli
MAGs_883	2.58707			-		d__Bacteria	p__Proteobacteria	c__Gammaproteobacteria	o__Enterobacterales	f__Enterobacteriaceae	g__Escherichia	s__Escherichia coli
MAGs_1489	2.58274			-		d__Bacteria	p__Proteobacteria	c__Gammaproteobacteria	o__Enterobacterales	f__Enterobacteriaceae	g__Escherichia	s__Escherichia coli
MAGs_997	2.71684			-		d__Bacteria	p__Proteobacteria	c__Gammaproteobacteria	o__Enterobacterales	f__Enterobacteriaceae	g__Escherichia	s__Escherichia coli
MAGs_1046	2.56237			-		d__Bacteria	p__Proteobacteria	c__Gammaproteobacteria	o__Enterobacterales	f__Enterobacteriaceae	g__Escherichia	s__Escherichia coli
MAGs_1069	2.57248			-		d__Bacteria	p__Proteobacteria	c__Gammaproteobacteria	o__Enterobacterales	f__Enterobacteriaceae	g__Escherichia	s__Escherichia coli
MAGs_1450	2.61606			-		d__Bacteria	p__Proteobacteria	c__Gammaproteobacteria	o__Enterobacterales	f__Enterobacteriaceae	g__Escherichia	s__Escherichia coli
MAGs_672	2.66124			-		d__Bacteria	p__Proteobacteria	c__Gammaproteobacteria	o__Enterobacterales	f__Enterobacteriaceae	g__Escherichia	s__Escherichia coli
MAGs_1500	2.82901			-		d__Bacteria	p__Proteobacteria	c__Gammaproteobacteria	o__Enterobacterales	f__Enterobacteriaceae	g__Escherichia	s__Escherichia coli
MAGs_157	1.68069			-		d__Bacteria	p__Proteobacteria	c__Gammaproteobacteria	o__Burkholderiales	f__Rhodocyclaceae	g__SFHR01	s__SFHR01 sp004555545
MAGs_200	1.98274			-		d__Bacteria	p__Proteobacteria	c__Gammaproteobacteria	o__Burkholderiales	f__Rhodocyclaceae	g__SFHR01	s__SFHR01 sp004555545
MAGs_907	2.26911			-		d__Bacteria	p__Proteobacteria	c__Gammaproteobacteria	o__Burkholderiales	f__Burkholderiaceae	g__Oxalobacter	s__Oxalobacter sp017524145
MAGs_116	2.81364			-		d__Bacteria	p__Proteobacteria	c__Gammaproteobacteria	o__Burkholderiales	f__Burkholderiaceae	g__Oxalobacter	s__
MAGs_1683	2.39228			0.0271840420278		d__Bacteria	p__Proteobacteria	c__Gammaproteobacteria	o__Burkholderiales	f__Burkholderiaceae	g__Oxalobacter	s__
MAGs_69	2.18655			-		d__Bacteria	p__Proteobacteria	c__Gammaproteobacteria	o__Burkholderiales	f__Burkholderiaceae	g__Oxalobacter	s__
MAGs_885	2.7055			-		d__Bacteria	p__Proteobacteria	c__Gammaproteobacteria	o__Burkholderiales	f__Burkholderiaceae	g__Oxalobacter	s__
MAGs_1397	2.46903			0.0336197241236		d__Bacteria	p__Proteobacteria	c__Gammaproteobacteria	o__Burkholderiales	f__Burkholderiaceae	g__Oxalobacter	s__
MAGs_276	2.7354			-		d__Bacteria	p__Proteobacteria	c__Alphaproteobacteria	o__Rs-D84	f__Rs-D84	g__Enterousia	s__Enterousia sp016301865
MAGs_946	2.77544			-		d__Bacteria	p__Proteobacteria	c__Alphaproteobacteria	o__Rs-D84	f__Rs-D84	g__Enterousia	s__Enterousia sp016301865
MAGs_1578	2.94089			-		d__Bacteria	p__Proteobacteria	c__Alphaproteobacteria	o__Rs-D84	f__Rs-D84	g__Enterousia	s__Enterousia sp016301865
MAGs_419	2.6437			-		d__Bacteria	p__Proteobacteria	c__Alphaproteobacteria	o__Rs-D84	f__Rs-D84	g__Enterousia	s__Enterousia sp016301865
MAGs_324	2.79764			-		d__Bacteria	p__Proteobacteria	c__Alphaproteobacteria	o__Rs-D84	f__Rs-D84	g__Enterousia	s__Enterousia sp016301865
MAGs_334	3.42127			-		d__Bacteria	p__Proteobacteria	c__Alphaproteobacteria	o__Rs-D84	f__Rs-D84	g__Enterousia	s__Enterousia sp016301865
MAGs_498	2.99689			-		d__Bacteria	p__Proteobacteria	c__Alphaproteobacteria	o__Rickettsiales	f__UBA1997	g__	s__
MAGs_1657	2.39309			-		d__Bacteria	p__Proteobacteria	c__Alphaproteobacteria	o__RF32	f__UBA3637	g__CAAHEQ01	s__
MAGs_604	1.72607			-		d__Bacteria	p__Proteobacteria	c__Alphaproteobacteria	o__RF32	f__UBA3637	g__CAAHEQ01	s__
MAGs_1679	1.85877			-		d__Bacteria	p__Proteobacteria	c__Alphaproteobacteria	o__RF32	f__UBA3637	g__CAAHEQ01	s__
MAGs_1267	2.08101			-		d__Bacteria	p__Proteobacteria	c__Alphaproteobacteria	o__RF32	f__UBA3637	g__	s__
MAGs_1393	2.58697			-		d__Bacteria	p__Proteobacteria	c__Alphaproteobacteria	o__RF32	f__CAG-239	g__Scatocola	s__
MAGs_1175	1.97552			-		d__Bacteria	p__Proteobacteria	c__Alphaproteobacteria	o__RF32	f__CAG-239	g__CAZU01	s__
MAGs_1372	2.02493			-		d__Bacteria	p__Proteobacteria	c__Alphaproteobacteria	o__RF32	f__CAG-239	g__CAZU01	s__
MAGs_974	2.06014			-		d__Bacteria	p__Proteobacteria	c__Alphaproteobacteria	o__RF32	f__CAG-239	g__	s__
MAGs_344	2.54001			-		d__Bacteria	p__Proteobacteria	c__Alphaproteobacteria	o__RF32	f__CACZRW01	g__CACZRW01	s__
MAGs_289	3.02076			-		d__Bacteria	p__Patescibacteria	c__Saccharimonadia	o__Saccharimonadales	f__Nanosyncoccaceae	g__Nanosyncoccus	s__
MAGs_716	2.86852			-		d__Bacteria	p__Myxococcota	c__Bradymonadia	o__UBA4248	f__UBA4248	g__UBA4248	s__UBA4248 sp004554395
MAGs_505	2.51543			-		d__Bacteria	p__Myxococcota	c__Bradymonadia	o__UBA4248	f__UBA4248	g__UBA4248	s__
MAGs_1304	2.55753			-		d__Bacteria	p__Firmicutes_C	c__Negativicutes	o__Veillonellales	f__Megasphaeraceae	g__Megasphaera	s__Megasphaera elsdenii
MAGs_1062	2.16744			-		d__Bacteria	p__Firmicutes_C	c__Negativicutes	o__Selenomonadales	f__Selenomonadaceae	g__RUG114	s__RUG114 sp900315615
MAGs_662	2.29066			-		d__Bacteria	p__Firmicutes_C	c__Negativicutes	o__Selenomonadales	f__Selenomonadaceae	g__RGIG250	s__RGIG250 sp017383125
MAGs_445	2.02289			-		d__Bacteria	p__Firmicutes_C	c__Negativicutes	o__Selenomonadales	f__Selenomonadaceae	g__RGIG250	s__RGIG250 sp017383125
MAGs_712	2.64398			-		d__Bacteria	p__Firmicutes_C	c__Negativicutes	o__Selenomonadales	f__Selenomonadaceae	g__RGIG250	s__RGIG250 sp017383125
MAGs_1346	2.08086			-		d__Bacteria	p__Firmicutes_C	c__Negativicutes	o__Selenomonadales	f__Selenomonadaceae	g__RGIG250	s__RGIG250 sp017383125
MAGs_1572	1.98864			-		d__Bacteria	p__Firmicutes_C	c__Negativicutes	o__Selenomonadales	f__Selenomonadaceae	g__RGIG250	s__RGIG250 sp017383125
MAGs_357	2.06899			-		d__Bacteria	p__Firmicutes_C	c__Negativicutes	o__Selenomonadales	f__Selenomonadaceae	g__RGIG250	s__RGIG250 sp017383125
MAGs_1694	2.5517			-		d__Bacteria	p__Firmicutes_C	c__Negativicutes	o__Selenomonadales	f__Selenomonadaceae	g__Mitsuokella	s__Mitsuokella jalaludinii
MAGs_1001	2.5823			-		d__Bacteria	p__Firmicutes_C	c__Negativicutes	o__Selenomonadales	f__Selenomonadaceae	g__Mitsuokella	s__Mitsuokella jalaludinii
MAGs_962	2.54226			-		d__Bacteria	p__Firmicutes_C	c__Negativicutes	o__Selenomonadales	f__Selenomonadaceae	g__Mitsuokella	s__Mitsuokella jalaludinii
MAGs_1519	2.5468			-		d__Bacteria	p__Firmicutes_C	c__Negativicutes	o__Selenomonadales	f__Selenomonadaceae	g__Mitsuokella	s__Mitsuokella jalaludinii
MAGs_1246	2.62084			-		d__Bacteria	p__Firmicutes_C	c__Negativicutes	o__Selenomonadales	f__Selenomonadaceae	g__Mitsuokella	s__Mitsuokella jalaludinii
MAGs_1475	2.63911			-		d__Bacteria	p__Firmicutes_C	c__Negativicutes	o__Selenomonadales	f__Selenomonadaceae	g__Mitsuokella	s__Mitsuokella jalaludinii
MAGs_735	2.31705			-		d__Bacteria	p__Firmicutes_C	c__Negativicutes	o__Selenomonadales	f__Selenomonadaceae	g__Anaerovibrio	s__Anaerovibrio sp900548165
MAGs_702	2.25114			-		d__Bacteria	p__Firmicutes_C	c__Negativicutes	o__Selenomonadales	f__Selenomonadaceae	g__Anaerovibrio	s__Anaerovibrio sp900548165
MAGs_763	2.29972			-		d__Bacteria	p__Firmicutes_C	c__Negativicutes	o__Selenomonadales	f__Selenomonadaceae	g__Anaerovibrio	s__Anaerovibrio sp900548165
MAGs_1285	2.23877			-		d__Bacteria	p__Firmicutes_C	c__Negativicutes	o__Selenomonadales	f__Selenomonadaceae	g__Anaerovibrio	s__Anaerovibrio sp900548165
MAGs_303	2.23413			-		d__Bacteria	p__Firmicutes_C	c__Negativicutes	o__Selenomonadales	f__Selenomonadaceae	g__Anaerovibrio	s__Anaerovibrio sp900548165
MAGs_264	2.44849			-		d__Bacteria	p__Firmicutes_C	c__Negativicutes	o__Selenomonadales	f__Selenomonadaceae	g__Anaerovibrio	s__Anaerovibrio sp900548165
MAGs_536	2.31935			-		d__Bacteria	p__Firmicutes_C	c__Negativicutes	o__Selenomonadales	f__Selenomonadaceae	g__	s__
MAGs_1082	2.40081			-		d__Bacteria	p__Firmicutes_C	c__Negativicutes	o__Selenomonadales	f__Selenomonadaceae	g__	s__
MAGs_1097	2.6903			-		d__Bacteria	p__Firmicutes_C	c__Negativicutes	o__Selenomonadales	f__Selenomonadaceae	g__	s__
MAGs_1007	2.56172			-		d__Bacteria	p__Firmicutes_C	c__Negativicutes	o__Acidaminococcales	f__Acidaminococcaceae	g__Phascolarctobacterium_A	s__Phascolarctobacterium_A succinatutens
MAGs_188	2.3098			-		d__Bacteria	p__Firmicutes_B	c__Dehalobacteriia	o__UBA4068	f__UBA4068	g__	s__
MAGs_232	2.35909			-		d__Bacteria	p__Firmicutes_B	c__Dehalobacteriia	o__UBA4068	f__UBA4068	g__	s__
MAGs_896	2.79558			-		d__Bacteria	p__Firmicutes_A	c__Clostridia	o__UMGS1883	f__UMGS1883	g__UMGS1883	s__
MAGs_1433	2.38587			0.0283655056052		d__Bacteria	p__Firmicutes_A	c__Clostridia	o__UMGS1883	f__UMGS1883	g__UMGS1883	s__
MAGs_1352	2.38233			-		d__Bacteria	p__Firmicutes_A	c__Clostridia	o__UMGS1883	f__UMGS1883	g__UMGS1883	s__
MAGs_692	2.42738			-		d__Bacteria	p__Firmicutes_A	c__Clostridia	o__UMGS1883	f__UMGS1540	g__UMGS1540	s__UMGS1540 sp900552775
MAGs_119	2.83562			-		d__Bacteria	p__Firmicutes_A	c__Clostridia	o__UMGS1883	f__UMGS1540	g__	s__
MAGs_433	1.79214			-		d__Bacteria	p__Firmicutes_A	c__Clostridia	o__UMGS1883	f__HGM11501	g__HGM11501	s__HGM11501 sp900766735
MAGs_1290	1.8798			-		d__Bacteria	p__Firmicutes_A	c__Clostridia	o__UMGS1883	f__HGM11501	g__HGM11501	s__
MAGs_179	1.7429			-		d__Bacteria	p__Firmicutes_A	c__Clostridia	o__UMGS1810	f__UMGS1810	g__SIG430	s__
MAGs_1382	2.54307			-		d__Bacteria	p__Firmicutes_A	c__Clostridia	o__UMGS1810	f__UMGS1810	g__RGIG1828	s__
MAGs_1190	2.83483			-		d__Bacteria	p__Firmicutes_A	c__Clostridia	o__UMGS1810	f__UMGS1810	g__RGIG1828	s__
MAGs_815	2.74604			-		d__Bacteria	p__Firmicutes_A	c__Clostridia	o__UMGS1810	f__UMGS1810	g__RGIG1828	s__
MAGs_493	2.7546			-		d__Bacteria	p__Firmicutes_A	c__Clostridia	o__UMGS1810	f__UMGS1810	g__RGIG1828	s__
MAGs_991	2.48076			-		d__Bacteria	p__Firmicutes_A	c__Clostridia	o__UBA1381	f__UBA9506	g__UMGS755	s__UMGS755 sp900545185
MAGs_1565	2.20752			-		d__Bacteria	p__Firmicutes_A	c__Clostridia	o__UBA1381	f__UBA9506	g__UMGS755	s__
MAGs_721	1.9536			-		d__Bacteria	p__Firmicutes_A	c__Clostridia	o__UBA1381	f__UBA9506	g__UBA9506	s__
MAGs_450	2.24787			-		d__Bacteria	p__Firmicutes_A	c__Clostridia	o__UBA1381	f__UBA9506	g__UBA9506	s__
MAGs_770	2.26742			-		d__Bacteria	p__Firmicutes_A	c__Clostridia	o__UBA1381	f__UBA1381	g__Ornithomonoglobus_A	s__
MAGs_537	2.14938			-		d__Bacteria	p__Firmicutes_A	c__Clostridia	o__UBA1381	f__UBA1381	g__Ornithomonoglobus	s__
MAGs_1676	2.48864			-		d__Bacteria	p__Firmicutes_A	c__Clostridia	o__UBA1212	f__SIG427	g__SIG427	s__
MAGs_1182	2.94704			-		d__Bacteria	p__Firmicutes_A	c__Clostridia	o__TANB77	f__UBA1234	g__HGM13618	s__HGM13618 sp900753975
MAGs_1445	3.22218			-		d__Bacteria	p__Firmicutes_A	c__Clostridia	o__TANB77	f__CAG-508	g__UMGS1781	s__UMGS1781 sp004554705
MAGs_858	3.24602			-		d__Bacteria	p__Firmicutes_A	c__Clostridia	o__TANB77	f__CAG-508	g__CAG-273	s__CAG-273 sp003507395
MAGs_1351	3.37832			-		d__Bacteria	p__Firmicutes_A	c__Clostridia	o__TANB77	f__CAG-508	g__CAG-273	s__CAG-273 sp003507395
MAGs_1146	3.15983			-		d__Bacteria	p__Firmicutes_A	c__Clostridia	o__TANB77	f__CAG-508	g__CAG-273	s__CAG-273 sp003507395
MAGs_905	2.8876			-		d__Bacteria	p__Firmicutes_A	c__Clostridia	o__Peptostreptococcales	f__Anaerovoracaceae	g__VUNA01	s__VUNA01 sp002299625
MAGs_109	2.77572			-		d__Bacteria	p__Firmicutes_A	c__Clostridia	o__Peptostreptococcales	f__Anaerovoracaceae	g__VUNA01	s__VUNA01 sp002299625
MAGs_595	2.66883			-		d__Bacteria	p__Firmicutes_A	c__Clostridia	o__Peptostreptococcales	f__Anaerovoracaceae	g__UMGS973	s__UMGS973 sp016293805
MAGs_1152	2.66854			-		d__Bacteria	p__Firmicutes_A	c__Clostridia	o__Peptostreptococcales	f__Anaerovoracaceae	g__UMGS973	s__UMGS973 sp016293805
MAGs_925	2.94097			-		d__Bacteria	p__Firmicutes_A	c__Clostridia	o__Peptostreptococcales	f__Anaerovoracaceae	g__RUG099	s__
MAGs_709	2.8663			-		d__Bacteria	p__Firmicutes_A	c__Clostridia	o__Peptostreptococcales	f__Anaerovoracaceae	g__RUG099	s__
MAGs_1140	2.86991			-		d__Bacteria	p__Firmicutes_A	c__Clostridia	o__Peptostreptococcales	f__Anaerovoracaceae	g__RUG099	s__
MAGs_1242	2.92752			-		d__Bacteria	p__Firmicutes_A	c__Clostridia	o__Peptostreptococcales	f__Anaerovoracaceae	g__RUG099	s__
MAGs_37	2.92721			-		d__Bacteria	p__Firmicutes_A	c__Clostridia	o__Peptostreptococcales	f__Anaerovoracaceae	g__RUG099	s__
MAGs_1337	2.53282			-		d__Bacteria	p__Firmicutes_A	c__Clostridia	o__Peptostreptococcales	f__Anaerovoracaceae	g__RGIG7111	s__
MAGs_635	2.52296			-		d__Bacteria	p__Firmicutes_A	c__Clostridia	o__Peptostreptococcales	f__Anaerovoracaceae	g__RGIG7111	s__
MAGs_641	3.24281			-		d__Bacteria	p__Firmicutes_A	c__Clostridia	o__Peptostreptococcales	f__Anaerovoracaceae	g__Fimisoma	s__Fimisoma sp002320005
MAGs_1513	3.02039			-		d__Bacteria	p__Firmicutes_A	c__Clostridia	o__Peptostreptococcales	f__Anaerovoracaceae	g__Fimisoma	s__Fimisoma sp002320005
MAGs_1377	2.52704			-		d__Bacteria	p__Firmicutes_A	c__Clostridia	o__Peptostreptococcales	f__Anaerovoracaceae	g__Emergencia	s__
MAGs_1077	2.50015			-		d__Bacteria	p__Firmicutes_A	c__Clostridia	o__Peptostreptococcales	f__Anaerovoracaceae	g__Emergencia	s__
MAGs_1512	2.62225			-		d__Bacteria	p__Firmicutes_A	c__Clostridia	o__Peptostreptococcales	f__Anaerovoracaceae	g__Emergencia	s__
MAGs_587	2.90403			-		d__Bacteria	p__Firmicutes_A	c__Clostridia	o__Peptostreptococcales	f__Anaerovoracaceae	g__Copromorpha	s__
MAGs_582	2.98727			-		d__Bacteria	p__Firmicutes_A	c__Clostridia	o__Peptostreptococcales	f__Anaerovoracaceae	g__Copromorpha	s__
MAGs_138	3.46252			-		d__Bacteria	p__Firmicutes_A	c__Clostridia	o__Peptostreptococcales	f__Anaerovoracaceae	g__Copromorpha	s__
MAGs_732	3.40892			-		d__Bacteria	p__Firmicutes_A	c__Clostridia	o__Peptostreptococcales	f__Anaerovoracaceae	g__Copromorpha	s__
MAGs_1437	2.36169			-		d__Bacteria	p__Firmicutes_A	c__Clostridia	o__Peptostreptococcales	f__Anaerovoracaceae	g__Copromorpha	s__
MAGs_449	3.37772			-		d__Bacteria	p__Firmicutes_A	c__Clostridia	o__Peptostreptococcales	f__Anaerovoracaceae	g__Copromorpha	s__
MAGs_402	3.40154			-		d__Bacteria	p__Firmicutes_A	c__Clostridia	o__Peptostreptococcales	f__Anaerovoracaceae	g__Copromorpha	s__
MAGs_1555	2.87771			-		d__Bacteria	p__Firmicutes_A	c__Clostridia	o__Peptostreptococcales	f__Anaerovoracaceae	g__Copromorpha	s__
MAGs_1260	2.1878			-		d__Bacteria	p__Firmicutes_A	c__Clostridia	o__Peptostreptococcales	f__Anaerovoracaceae	g__Copromorpha	s__
MAGs_652	3.40379			-		d__Bacteria	p__Firmicutes_A	c__Clostridia	o__Peptostreptococcales	f__Anaerovoracaceae	g__Copromorpha	s__
MAGs_791	3.424			-		d__Bacteria	p__Firmicutes_A	c__Clostridia	o__Peptostreptococcales	f__Anaerovoracaceae	g__Copromorpha	s__
MAGs_1467	3.43123			-		d__Bacteria	p__Firmicutes_A	c__Clostridia	o__Peptostreptococcales	f__Anaerovoracaceae	g__Copromorpha	s__
MAGs_22	3.34774			-		d__Bacteria	p__Firmicutes_A	c__Clostridia	o__Peptostreptococcales	f__Anaerovoracaceae	g__Copromorpha	s__
MAGs_23	3.3888			-		d__Bacteria	p__Firmicutes_A	c__Clostridia	o__Peptostreptococcales	f__Anaerovoracaceae	g__Copromorpha	s__
MAGs_1545	3.22668			-		d__Bacteria	p__Firmicutes_A	c__Clostridia	o__Peptostreptococcales	f__Anaerovoracaceae	g__CAG-238	s__CAG-238 sp016302545
MAGs_893	4.15242			-		d__Bacteria	p__Firmicutes_A	c__Clostridia	o__Peptostreptococcales	f__Anaerovoracaceae	g__CAG-238	s__
MAGs_1496	3.23944			-		d__Bacteria	p__Firmicutes_A	c__Clostridia	o__Peptostreptococcales	f__Anaerovoracaceae	g__CAG-238	s__
MAGs_995	2.4294			0.0283655056052		d__Bacteria	p__Firmicutes_A	c__Clostridia	o__Peptostreptococcales	f__Anaerovoracaceae	g__Aminipila	s__
MAGs_481	2.29179			0.0336197241236		d__Bacteria	p__Firmicutes_A	c__Clostridia	o__Oscillospirales	f__UMGS1783	g__	s__
MAGs_474	1.84395			-		d__Bacteria	p__Firmicutes_A	c__Clostridia	o__Oscillospirales	f__UBA644	g__UBA644	s__UBA644 sp002299265
MAGs_1412	2.02221			0.0283655056052		d__Bacteria	p__Firmicutes_A	c__Clostridia	o__Oscillospirales	f__UBA644	g__UBA644	s__UBA644 sp002299265
MAGs_927	1.94454			-		d__Bacteria	p__Firmicutes_A	c__Clostridia	o__Oscillospirales	f__UBA644	g__UBA644	s__UBA644 sp002299265
MAGs_1682	1.88265			-		d__Bacteria	p__Firmicutes_A	c__Clostridia	o__Oscillospirales	f__UBA644	g__UBA644	s__UBA644 sp002299265
MAGs_141	1.86402			-		d__Bacteria	p__Firmicutes_A	c__Clostridia	o__Oscillospirales	f__UBA644	g__UBA644	s__UBA644 sp002299265
MAGs_1219	1.91337			-		d__Bacteria	p__Firmicutes_A	c__Clostridia	o__Oscillospirales	f__UBA644	g__UBA644	s__UBA644 sp002299265
MAGs_423	1.90594			-		d__Bacteria	p__Firmicutes_A	c__Clostridia	o__Oscillospirales	f__UBA644	g__UBA644	s__UBA644 sp002299265
MAGs_418	1.93737			-		d__Bacteria	p__Firmicutes_A	c__Clostridia	o__Oscillospirales	f__UBA644	g__UBA644	s__UBA644 sp002299265
MAGs_564	1.90936			-		d__Bacteria	p__Firmicutes_A	c__Clostridia	o__Oscillospirales	f__UBA644	g__UBA644	s__UBA644 sp002299265
MAGs_197	1.91643			-		d__Bacteria	p__Firmicutes_A	c__Clostridia	o__Oscillospirales	f__UBA644	g__UBA644	s__UBA644 sp002299265
MAGs_1045	1.86735			-		d__Bacteria	p__Firmicutes_A	c__Clostridia	o__Oscillospirales	f__UBA644	g__UBA644	s__UBA644 sp002299265
MAGs_325	1.96744			-		d__Bacteria	p__Firmicutes_A	c__Clostridia	o__Oscillospirales	f__UBA644	g__UBA644	s__UBA644 sp002299265
MAGs_1533	2.06083			-		d__Bacteria	p__Firmicutes_A	c__Clostridia	o__Oscillospirales	f__UBA644	g__UBA644	s__UBA644 sp002299265
MAGs_1287	1.83841			-		d__Bacteria	p__Firmicutes_A	c__Clostridia	o__Oscillospirales	f__UBA644	g__UBA644	s__UBA644 sp002299265
MAGs_1662	1.88536			-		d__Bacteria	p__Firmicutes_A	c__Clostridia	o__Oscillospirales	f__UBA644	g__UBA644	s__UBA644 sp002299265
MAGs_1298	2.08292			-		d__Bacteria	p__Firmicutes_A	c__Clostridia	o__Oscillospirales	f__UBA644	g__UBA644	s__UBA644 sp002299265
MAGs_1455	1.90241			-		d__Bacteria	p__Firmicutes_A	c__Clostridia	o__Oscillospirales	f__UBA644	g__UBA644	s__UBA644 sp002299265
MAGs_827	1.89128			-		d__Bacteria	p__Firmicutes_A	c__Clostridia	o__Oscillospirales	f__UBA644	g__UBA644	s__UBA644 sp002299265
MAGs_1345	2.41041			-		d__Bacteria	p__Firmicutes_A	c__Clostridia	o__Oscillospirales	f__Ruminococcaceae	g__UMGS1889	s__UMGS1889 sp017828975
MAGs_1557	2.38596			-		d__Bacteria	p__Firmicutes_A	c__Clostridia	o__Oscillospirales	f__Ruminococcaceae	g__UMGS1889	s__UMGS1889 sp017828975
MAGs_84	2.54066			-		d__Bacteria	p__Firmicutes_A	c__Clostridia	o__Oscillospirales	f__Ruminococcaceae	g__UMGS1889	s__
MAGs_240	2.21089			-		d__Bacteria	p__Firmicutes_A	c__Clostridia	o__Oscillospirales	f__Ruminococcaceae	g__UMGS1668	s__UMGS1668 sp016296485
MAGs_2	2.26748			-		d__Bacteria	p__Firmicutes_A	c__Clostridia	o__Oscillospirales	f__Ruminococcaceae	g__UMGS1668	s__UMGS1668 sp016296485
MAGs_1585	2.19934			-		d__Bacteria	p__Firmicutes_A	c__Clostridia	o__Oscillospirales	f__Ruminococcaceae	g__UMGS1668	s__UMGS1668 sp016296485
MAGs_1376	2.30945			-		d__Bacteria	p__Firmicutes_A	c__Clostridia	o__Oscillospirales	f__Ruminococcaceae	g__UMGS1668	s__UMGS1668 sp016296485
MAGs_480	2.8985			-		d__Bacteria	p__Firmicutes_A	c__Clostridia	o__Oscillospirales	f__Ruminococcaceae	g__UMGS1668	s__UMGS1668 sp004556975
MAGs_1427	2.81692			-		d__Bacteria	p__Firmicutes_A	c__Clostridia	o__Oscillospirales	f__Ruminococcaceae	g__UMGS1668	s__UMGS1668 sp004556975
MAGs_1705	2.82341			-		d__Bacteria	p__Firmicutes_A	c__Clostridia	o__Oscillospirales	f__Ruminococcaceae	g__UMGS1668	s__UMGS1668 sp004556975
MAGs_1551	2.85777			-		d__Bacteria	p__Firmicutes_A	c__Clostridia	o__Oscillospirales	f__Ruminococcaceae	g__UMGS1668	s__UMGS1668 sp004556975
MAGs_1463	2.79506			-		d__Bacteria	p__Firmicutes_A	c__Clostridia	o__Oscillospirales	f__Ruminococcaceae	g__UMGS1668	s__UMGS1668 sp004556975
MAGs_808	2.81548			-		d__Bacteria	p__Firmicutes_A	c__Clostridia	o__Oscillospirales	f__Ruminococcaceae	g__UMGS1668	s__UMGS1668 sp004556975
MAGs_479	2.54526			-		d__Bacteria	p__Firmicutes_A	c__Clostridia	o__Oscillospirales	f__Ruminococcaceae	g__Ruminococcus	s__Ruminococcus sp016303195
MAGs_606	2.5135			-		d__Bacteria	p__Firmicutes_A	c__Clostridia	o__Oscillospirales	f__Ruminococcaceae	g__Ruminococcus	s__Ruminococcus sp016303195
MAGs_67	2.62699			-		d__Bacteria	p__Firmicutes_A	c__Clostridia	o__Oscillospirales	f__Ruminococcaceae	g__Ruminococcus	s__Ruminococcus sp016303195
MAGs_918	2.32568			0.0101652		d__Bacteria	p__Firmicutes_A	c__Clostridia	o__Oscillospirales	f__Ruminococcaceae	g__Ruminococcus	s__Ruminococcus sp016295545
MAGs_937	2.27018			-		d__Bacteria	p__Firmicutes_A	c__Clostridia	o__Oscillospirales	f__Ruminococcaceae	g__Ruminococcus	s__Ruminococcus sp016295545
MAGs_1262	2.23403			-		d__Bacteria	p__Firmicutes_A	c__Clostridia	o__Oscillospirales	f__Ruminococcaceae	g__Ruminococcus	s__Ruminococcus sp016295545
MAGs_863	3.9861			-		d__Bacteria	p__Firmicutes_A	c__Clostridia	o__Oscillospirales	f__Ruminococcaceae	g__Ruminococcus	s__Ruminococcus flavefaciens_Q
MAGs_783	3.13112			-		d__Bacteria	p__Firmicutes_A	c__Clostridia	o__Oscillospirales	f__Ruminococcaceae	g__Ruminococcus	s__Ruminococcus flavefaciens_G
MAGs_112	2.28463			0.00650170237308		d__Bacteria	p__Firmicutes_A	c__Clostridia	o__Oscillospirales	f__Ruminococcaceae	g__Ruminococcus	s__
MAGs_1016	2.18568			-		d__Bacteria	p__Firmicutes_A	c__Clostridia	o__Oscillospirales	f__Ruminococcaceae	g__Ruminococcus	s__
MAGs_1037	2.04268			-		d__Bacteria	p__Firmicutes_A	c__Clostridia	o__Oscillospirales	f__Ruminococcaceae	g__Ruminococcus	s__
MAGs_1247	2.25474			0.0283655056052		d__Bacteria	p__Firmicutes_A	c__Clostridia	o__Oscillospirales	f__Ruminococcaceae	g__Ruminococcus	s__
MAGs_875	2.16423			-		d__Bacteria	p__Firmicutes_A	c__Clostridia	o__Oscillospirales	f__Ruminococcaceae	g__Ruminiclostridium_E	s__Ruminiclostridium_E sp016297165
MAGs_136	2.21386			-		d__Bacteria	p__Firmicutes_A	c__Clostridia	o__Oscillospirales	f__Ruminococcaceae	g__Ruminiclostridium_E	s__Ruminiclostridium_E sp016297165
MAGs_332	1.96571			-		d__Bacteria	p__Firmicutes_A	c__Clostridia	o__Oscillospirales	f__Ruminococcaceae	g__Ruminiclostridium_E	s__Ruminiclostridium_E sp016297165
MAGs_1414	2.60697			-		d__Bacteria	p__Firmicutes_A	c__Clostridia	o__Oscillospirales	f__Ruminococcaceae	g__Ruminiclostridium_E	s__
MAGs_413	2.77966			-		d__Bacteria	p__Firmicutes_A	c__Clostridia	o__Oscillospirales	f__Ruminococcaceae	g__Ruminiclostridium_E	s__
MAGs_410	2.939			-		d__Bacteria	p__Firmicutes_A	c__Clostridia	o__Oscillospirales	f__Ruminococcaceae	g__Ruminiclostridium_E	s__
MAGs_140	2.12776			0.0423462070517		d__Bacteria	p__Firmicutes_A	c__Clostridia	o__Oscillospirales	f__Ruminococcaceae	g__RUG12519	s__
MAGs_984	2.30516			-		d__Bacteria	p__Firmicutes_A	c__Clostridia	o__Oscillospirales	f__Ruminococcaceae	g__QAMM01	s__
MAGs_1148	2.38133			-		d__Bacteria	p__Firmicutes_A	c__Clostridia	o__Oscillospirales	f__Ruminococcaceae	g__HUN007	s__HUN007 sp016296165
MAGs_870	2.21562			0.0126111440993		d__Bacteria	p__Firmicutes_A	c__Clostridia	o__Oscillospirales	f__Ruminococcaceae	g__HUN007	s__
MAGs_1698	2.27957			-		d__Bacteria	p__Firmicutes_A	c__Clostridia	o__Oscillospirales	f__Ruminococcaceae	g__HUN007	s__
MAGs_766	2.48856			0.0493661947519		d__Bacteria	p__Firmicutes_A	c__Clostridia	o__Oscillospirales	f__Ruminococcaceae	g__HUN007	s__
MAGs_429	2.25301			-		d__Bacteria	p__Firmicutes_A	c__Clostridia	o__Oscillospirales	f__Ruminococcaceae	g__HUN007	s__
MAGs_987	2.31049			0.0233422020129		d__Bacteria	p__Firmicutes_A	c__Clostridia	o__Oscillospirales	f__Ruminococcaceae	g__HUN007	s__
MAGs_1388	2.45165			-		d__Bacteria	p__Firmicutes_A	c__Clostridia	o__Oscillospirales	f__Ruminococcaceae	g__HUN007	s__
MAGs_1704	2.17855			-		d__Bacteria	p__Firmicutes_A	c__Clostridia	o__Oscillospirales	f__Ruminococcaceae	g__HUN007	s__
MAGs_1048	2.2372			-		d__Bacteria	p__Firmicutes_A	c__Clostridia	o__Oscillospirales	f__Ruminococcaceae	g__HUN007	s__
MAGs_509	2.29789			-		d__Bacteria	p__Firmicutes_A	c__Clostridia	o__Oscillospirales	f__Ruminococcaceae	g__HUN007	s__
MAGs_1601	2.58903			-		d__Bacteria	p__Firmicutes_A	c__Clostridia	o__Oscillospirales	f__Ruminococcaceae	g__HUN007	s__
MAGs_1721	2.21032			-		d__Bacteria	p__Firmicutes_A	c__Clostridia	o__Oscillospirales	f__Ruminococcaceae	g__HUN007	s__
MAGs_11	2.38612			-		d__Bacteria	p__Firmicutes_A	c__Clostridia	o__Oscillospirales	f__Ruminococcaceae	g__HUN007	s__
MAGs_102	2.44149			0.0342937210365		d__Bacteria	p__Firmicutes_A	c__Clostridia	o__Oscillospirales	f__Ruminococcaceae	g__HUN007	s__
MAGs_130	2.47863			-		d__Bacteria	p__Firmicutes_A	c__Clostridia	o__Oscillospirales	f__Ruminococcaceae	g__Gemmiger	s__Gemmiger sp004561545
MAGs_627	2.30658			-		d__Bacteria	p__Firmicutes_A	c__Clostridia	o__Oscillospirales	f__Ruminococcaceae	g__Gemmiger	s__Gemmiger sp004561545
MAGs_1291	2.67182			-		d__Bacteria	p__Firmicutes_A	c__Clostridia	o__Oscillospirales	f__Ruminococcaceae	g__Gemmiger	s__Gemmiger qucibialis
MAGs_1543	4.2394			-		d__Bacteria	p__Firmicutes_A	c__Clostridia	o__Oscillospirales	f__Ruminococcaceae	g__Firm-04	s__
MAGs_933	2.54469			-		d__Bacteria	p__Firmicutes_A	c__Clostridia	o__Oscillospirales	f__Ruminococcaceae	g__Faecalibacterium	s__Faecalibacterium sp003449675
MAGs_501	2.69408			-		d__Bacteria	p__Firmicutes_A	c__Clostridia	o__Oscillospirales	f__Ruminococcaceae	g__Faecalibacterium	s__
MAGs_924	2.53733			-		d__Bacteria	p__Firmicutes_A	c__Clostridia	o__Oscillospirales	f__Ruminococcaceae	g__CAG-353	s__
MAGs_160	1.90771			-		d__Bacteria	p__Firmicutes_A	c__Clostridia	o__Oscillospirales	f__Ruminococcaceae	g__CAG-353	s__
MAGs_588	2.32325			-		d__Bacteria	p__Firmicutes_A	c__Clostridia	o__Oscillospirales	f__Ruminococcaceae	g__CAG-115	s__CAG-115 sp004555635
MAGs_1218	2.54111			-		d__Bacteria	p__Firmicutes_A	c__Clostridia	o__Oscillospirales	f__Ruminococcaceae	g__CAG-115	s__CAG-115 sp004555635
MAGs_161	2.51459			-		d__Bacteria	p__Firmicutes_A	c__Clostridia	o__Oscillospirales	f__Ruminococcaceae	g__CAG-115	s__CAG-115 sp004555635
MAGs_1634	2.21273			-		d__Bacteria	p__Firmicutes_A	c__Clostridia	o__Oscillospirales	f__Ruminococcaceae	g__CAG-115	s__CAG-115 sp004555635
MAGs_1040	2.38379			-		d__Bacteria	p__Firmicutes_A	c__Clostridia	o__Oscillospirales	f__Ruminococcaceae	g__CAG-115	s__CAG-115 sp004555635
MAGs_1669	2.30274			-		d__Bacteria	p__Firmicutes_A	c__Clostridia	o__Oscillospirales	f__Ruminococcaceae	g__CAG-115	s__CAG-115 sp004555635
MAGs_1695	2.74436			-		d__Bacteria	p__Firmicutes_A	c__Clostridia	o__Oscillospirales	f__Ruminococcaceae	g__CAG-115	s__CAG-115 sp004554555
MAGs_1334	2.39092			-		d__Bacteria	p__Firmicutes_A	c__Clostridia	o__Oscillospirales	f__Ruminococcaceae	g__CAG-115	s__
MAGs_314	2.49641			-		d__Bacteria	p__Firmicutes_A	c__Clostridia	o__Oscillospirales	f__Ruminococcaceae	g__CAG-115	s__
MAGs_39	2.40933			0.0231345856955		d__Bacteria	p__Firmicutes_A	c__Clostridia	o__Oscillospirales	f__Ruminococcaceae	g__CAG-115	s__
MAGs_805	2.56938			-		d__Bacteria	p__Firmicutes_A	c__Clostridia	o__Oscillospirales	f__Ruminococcaceae	g__CAG-115	s__
MAGs_744	2.86634			-		d__Bacteria	p__Firmicutes_A	c__Clostridia	o__Oscillospirales	f__Ruminococcaceae	g__Angelakisella	s__Angelakisella sp004557855
MAGs_1556	2.6561			-		d__Bacteria	p__Firmicutes_A	c__Clostridia	o__Oscillospirales	f__Ruminococcaceae	g__Angelakisella	s__Angelakisella sp004557855
MAGs_826	2.68756			-		d__Bacteria	p__Firmicutes_A	c__Clostridia	o__Oscillospirales	f__Ruminococcaceae	g__Angelakisella	s__Angelakisella sp004557855
MAGs_823	2.32016			-		d__Bacteria	p__Firmicutes_A	c__Clostridia	o__Oscillospirales	f__Ruminococcaceae	g__Angelakisella	s__
MAGs_1582	2.32493			0.0190648146819		d__Bacteria	p__Firmicutes_A	c__Clostridia	o__Oscillospirales	f__Ruminococcaceae	g__Angelakisella	s__
MAGs_1480	2.35355			0.0101368676786		d__Bacteria	p__Firmicutes_A	c__Clostridia	o__Oscillospirales	f__Ruminococcaceae	g__Angelakisella	s__
MAGs_1667	2.41413			-		d__Bacteria	p__Firmicutes_A	c__Clostridia	o__Oscillospirales	f__Ruminococcaceae	g__	s__
MAGs_1318	2.42812			-		d__Bacteria	p__Firmicutes_A	c__Clostridia	o__Oscillospirales	f__RGIG7773	g__RGIG7773	s__
MAGs_532	2.14303			-		d__Bacteria	p__Firmicutes_A	c__Clostridia	o__Oscillospirales	f__QAKW01	g__	s__
MAGs_144	3.15025			-		d__Bacteria	p__Firmicutes_A	c__Clostridia	o__Oscillospirales	f__Oscillospiraceae	g__UBA738	s__UBA738 sp004557735
MAGs_1054	3.14527			-		d__Bacteria	p__Firmicutes_A	c__Clostridia	o__Oscillospirales	f__Oscillospiraceae	g__UBA738	s__UBA738 sp004557735
MAGs_38	3.12396			-		d__Bacteria	p__Firmicutes_A	c__Clostridia	o__Oscillospirales	f__Oscillospiraceae	g__UBA738	s__UBA738 sp004557735
MAGs_1588	2.92077			-		d__Bacteria	p__Firmicutes_A	c__Clostridia	o__Oscillospirales	f__Oscillospiraceae	g__RGIG3566	s__
MAGs_353	2.47969			-		d__Bacteria	p__Firmicutes_A	c__Clostridia	o__Oscillospirales	f__Oscillospiraceae	g__Limivicinus	s__Limivicinus sp003150355
MAGs_1308	2.71779			-		d__Bacteria	p__Firmicutes_A	c__Clostridia	o__Oscillospirales	f__Oscillospiraceae	g__Limivicinus	s__
MAGs_1235	2.64969			-		d__Bacteria	p__Firmicutes_A	c__Clostridia	o__Oscillospirales	f__Oscillospiraceae	g__Limivicinus	s__
MAGs_857	2.4737			-		d__Bacteria	p__Firmicutes_A	c__Clostridia	o__Oscillospirales	f__Oscillospiraceae	g__JAEDDG01	s__JAEDDG01 sp016293865
MAGs_1720	2.47842			-		d__Bacteria	p__Firmicutes_A	c__Clostridia	o__Oscillospirales	f__Oscillospiraceae	g__JAEDDG01	s__JAEDDG01 sp016293865
MAGs_277	2.66801			0.0493661947519		d__Bacteria	p__Firmicutes_A	c__Clostridia	o__Oscillospirales	f__Oscillospiraceae	g__Faecousia	s__Faecousia sp905215665
MAGs_230	2.70496			-		d__Bacteria	p__Firmicutes_A	c__Clostridia	o__Oscillospirales	f__Oscillospiraceae	g__Faecousia	s__Faecousia sp900551495
MAGs_489	2.64193			-		d__Bacteria	p__Firmicutes_A	c__Clostridia	o__Oscillospirales	f__Oscillospiraceae	g__Faecousia	s__Faecousia sp016302005
MAGs_1686	2.62874			-		d__Bacteria	p__Firmicutes_A	c__Clostridia	o__Oscillospirales	f__Oscillospiraceae	g__Faecousia	s__Faecousia sp016302005
MAGs_660	3.44761			-		d__Bacteria	p__Firmicutes_A	c__Clostridia	o__Oscillospirales	f__Oscillospiraceae	g__Faecousia	s__
MAGs_1115	2.72568			-		d__Bacteria	p__Firmicutes_A	c__Clostridia	o__Oscillospirales	f__Oscillospiraceae	g__Faecousia	s__
MAGs_361	2.53432			-		d__Bacteria	p__Firmicutes_A	c__Clostridia	o__Oscillospirales	f__Oscillospiraceae	g__Faecousia	s__
MAGs_578	3.44237			-		d__Bacteria	p__Firmicutes_A	c__Clostridia	o__Oscillospirales	f__Oscillospiraceae	g__Faecousia	s__
MAGs_1610	3.25907			-		d__Bacteria	p__Firmicutes_A	c__Clostridia	o__Oscillospirales	f__Oscillospiraceae	g__F23-B02	s__F23-B02 sp016292445
MAGs_1339	2.98866			-		d__Bacteria	p__Firmicutes_A	c__Clostridia	o__Oscillospirales	f__Oscillospiraceae	g__F23-B02	s__F23-B02 sp004558025
MAGs_483	2.57955			-		d__Bacteria	p__Firmicutes_A	c__Clostridia	o__Oscillospirales	f__Oscillospiraceae	g__F23-B02	s__F23-B02 sp004556755
MAGs_49	2.62819			-		d__Bacteria	p__Firmicutes_A	c__Clostridia	o__Oscillospirales	f__Oscillospiraceae	g__F23-B02	s__F23-B02 sp004556755
MAGs_597	2.56454			-		d__Bacteria	p__Firmicutes_A	c__Clostridia	o__Oscillospirales	f__Oscillospiraceae	g__F23-B02	s__F23-B02 sp004556755
MAGs_70	2.59163			-		d__Bacteria	p__Firmicutes_A	c__Clostridia	o__Oscillospirales	f__Oscillospiraceae	g__F23-B02	s__F23-B02 sp004556755
MAGs_459	2.52291			-		d__Bacteria	p__Firmicutes_A	c__Clostridia	o__Oscillospirales	f__Oscillospiraceae	g__F23-B02	s__F23-B02 sp004556755
MAGs_63	2.62128			-		d__Bacteria	p__Firmicutes_A	c__Clostridia	o__Oscillospirales	f__Oscillospiraceae	g__F23-B02	s__F23-B02 sp004556755
MAGs_626	2.68931			-		d__Bacteria	p__Firmicutes_A	c__Clostridia	o__Oscillospirales	f__Oscillospiraceae	g__F23-B02	s__F23-B02 sp004556755
MAGs_949	2.63245			-		d__Bacteria	p__Firmicutes_A	c__Clostridia	o__Oscillospirales	f__Oscillospiraceae	g__F23-B02	s__F23-B02 sp004556755
MAGs_686	2.63355			-		d__Bacteria	p__Firmicutes_A	c__Clostridia	o__Oscillospirales	f__Oscillospiraceae	g__F23-B02	s__F23-B02 sp004556755
MAGs_258	2.5933			-		d__Bacteria	p__Firmicutes_A	c__Clostridia	o__Oscillospirales	f__Oscillospiraceae	g__F23-B02	s__F23-B02 sp004556755
MAGs_1092	2.53907			-		d__Bacteria	p__Firmicutes_A	c__Clostridia	o__Oscillospirales	f__Oscillospiraceae	g__F23-B02	s__F23-B02 sp004556755
MAGs_248	2.73819			-		d__Bacteria	p__Firmicutes_A	c__Clostridia	o__Oscillospirales	f__Oscillospiraceae	g__F23-B02	s__F23-B02 sp000431075
MAGs_591	2.53026			-		d__Bacteria	p__Firmicutes_A	c__Clostridia	o__Oscillospirales	f__Oscillospiraceae	g__F23-B02	s__F23-B02 sp000431075
MAGs_461	2.3304			-		d__Bacteria	p__Firmicutes_A	c__Clostridia	o__Oscillospirales	f__Oscillospiraceae	g__F23-B02	s__F23-B02 sp000431075
MAGs_768	2.35017			-		d__Bacteria	p__Firmicutes_A	c__Clostridia	o__Oscillospirales	f__Oscillospiraceae	g__F23-B02	s__F23-B02 sp000431075
MAGs_568	2.53236			-		d__Bacteria	p__Firmicutes_A	c__Clostridia	o__Oscillospirales	f__Oscillospiraceae	g__F23-B02	s__F23-B02 sp000431075
MAGs_320	2.52272			-		d__Bacteria	p__Firmicutes_A	c__Clostridia	o__Oscillospirales	f__Oscillospiraceae	g__F23-B02	s__F23-B02 sp000431075
MAGs_221	2.54629			-		d__Bacteria	p__Firmicutes_A	c__Clostridia	o__Oscillospirales	f__Oscillospiraceae	g__F23-B02	s__F23-B02 sp000431075
MAGs_1642	2.63995			-		d__Bacteria	p__Firmicutes_A	c__Clostridia	o__Oscillospirales	f__Oscillospiraceae	g__F23-B02	s__F23-B02 sp000431075
MAGs_1478	2.38477			-		d__Bacteria	p__Firmicutes_A	c__Clostridia	o__Oscillospirales	f__Oscillospiraceae	g__F23-B02	s__F23-B02 sp000431075
MAGs_1417	2.45156			-		d__Bacteria	p__Firmicutes_A	c__Clostridia	o__Oscillospirales	f__Oscillospiraceae	g__F23-B02	s__
MAGs_621	3.5761			-		d__Bacteria	p__Firmicutes_A	c__Clostridia	o__Oscillospirales	f__Oscillospiraceae	g__F23-B02	s__
MAGs_622	3.64456			-		d__Bacteria	p__Firmicutes_A	c__Clostridia	o__Oscillospirales	f__Oscillospiraceae	g__F23-B02	s__
MAGs_1036	2.54943			-		d__Bacteria	p__Firmicutes_A	c__Clostridia	o__Oscillospirales	f__Oscillospiraceae	g__F23-B02	s__
MAGs_978	2.51349			-		d__Bacteria	p__Firmicutes_A	c__Clostridia	o__Oscillospirales	f__Oscillospiraceae	g__F23-B02	s__
MAGs_1548	3.02215			-		d__Bacteria	p__Firmicutes_A	c__Clostridia	o__Oscillospirales	f__Oscillospiraceae	g__F23-B02	s__
MAGs_233	2.54496			-		d__Bacteria	p__Firmicutes_A	c__Clostridia	o__Oscillospirales	f__Oscillospiraceae	g__F23-B02	s__
MAGs_1677	3.65693			-		d__Bacteria	p__Firmicutes_A	c__Clostridia	o__Oscillospirales	f__Oscillospiraceae	g__F23-B02	s__
MAGs_1251	2.45371			-		d__Bacteria	p__Firmicutes_A	c__Clostridia	o__Oscillospirales	f__Oscillospiraceae	g__F23-B02	s__
MAGs_807	2.42208			-		d__Bacteria	p__Firmicutes_A	c__Clostridia	o__Oscillospirales	f__Oscillospiraceae	g__F23-B02	s__
MAGs_61	2.57968			-		d__Bacteria	p__Firmicutes_A	c__Clostridia	o__Oscillospirales	f__Oscillospiraceae	g__Evtepia	s__Evtepia sp004551945
MAGs_440	2.63672			-		d__Bacteria	p__Firmicutes_A	c__Clostridia	o__Oscillospirales	f__Oscillospiraceae	g__Evtepia	s__Evtepia sp004551945
MAGs_695	2.6203			-		d__Bacteria	p__Firmicutes_A	c__Clostridia	o__Oscillospirales	f__Oscillospiraceae	g__Evtepia	s__Evtepia sp004551945
MAGs_697	2.58426			-		d__Bacteria	p__Firmicutes_A	c__Clostridia	o__Oscillospirales	f__Oscillospiraceae	g__Evtepia	s__Evtepia sp004551945
MAGs_219	2.63702			-		d__Bacteria	p__Firmicutes_A	c__Clostridia	o__Oscillospirales	f__Oscillospiraceae	g__Evtepia	s__Evtepia sp004551945
MAGs_1447	2.57904			0.0412500165939		d__Bacteria	p__Firmicutes_A	c__Clostridia	o__Oscillospirales	f__Oscillospiraceae	g__Evtepia	s__Evtepia sp004551945
MAGs_657	2.63495			-		d__Bacteria	p__Firmicutes_A	c__Clostridia	o__Oscillospirales	f__Oscillospiraceae	g__Evtepia	s__Evtepia sp004551945
MAGs_1209	2.70764			-		d__Bacteria	p__Firmicutes_A	c__Clostridia	o__Oscillospirales	f__Oscillospiraceae	g__Evtepia	s__
MAGs_873	2.60373			-		d__Bacteria	p__Firmicutes_A	c__Clostridia	o__Oscillospirales	f__Oscillospiraceae	g__ER4	s__ER4 sp900317525
MAGs_718	2.70402			-		d__Bacteria	p__Firmicutes_A	c__Clostridia	o__Oscillospirales	f__Oscillospiraceae	g__ER4	s__ER4 sp900317525
MAGs_1587	2.55393			-		d__Bacteria	p__Firmicutes_A	c__Clostridia	o__Oscillospirales	f__Oscillospiraceae	g__ER4	s__ER4 sp900317525
MAGs_80	2.62857			-		d__Bacteria	p__Firmicutes_A	c__Clostridia	o__Oscillospirales	f__Oscillospiraceae	g__ER4	s__ER4 sp900317525
MAGs_1261	2.61842			-		d__Bacteria	p__Firmicutes_A	c__Clostridia	o__Oscillospirales	f__Oscillospiraceae	g__ER4	s__ER4 sp900317525
MAGs_1693	3.9726			-		d__Bacteria	p__Firmicutes_A	c__Clostridia	o__Oscillospirales	f__Oscillospiraceae	g__Dysosmobacter	s__
MAGs_758	3.86861			-		d__Bacteria	p__Firmicutes_A	c__Clostridia	o__Oscillospirales	f__Oscillospiraceae	g__Dysosmobacter	s__
MAGs_839	3.06326			-		d__Bacteria	p__Firmicutes_A	c__Clostridia	o__Oscillospirales	f__Oscillospiraceae	g__CAG-83	s__CAG-83 sp900757415
MAGs_580	2.85039			-		d__Bacteria	p__Firmicutes_A	c__Clostridia	o__Oscillospirales	f__Oscillospiraceae	g__CAG-83	s__CAG-83 sp900556015
MAGs_848	2.5814			-		d__Bacteria	p__Firmicutes_A	c__Clostridia	o__Oscillospirales	f__Oscillospiraceae	g__CAG-83	s__CAG-83 sp900556015
MAGs_1344	2.59985			-		d__Bacteria	p__Firmicutes_A	c__Clostridia	o__Oscillospirales	f__Oscillospiraceae	g__CAG-83	s__CAG-83 sp900556015
MAGs_1187	2.6838			-		d__Bacteria	p__Firmicutes_A	c__Clostridia	o__Oscillospirales	f__Oscillospiraceae	g__CAG-83	s__CAG-83 sp900556015
MAGs_793	2.59002			-		d__Bacteria	p__Firmicutes_A	c__Clostridia	o__Oscillospirales	f__Oscillospiraceae	g__CAG-83	s__CAG-83 sp900556015
MAGs_181	3.06507			-		d__Bacteria	p__Firmicutes_A	c__Clostridia	o__Oscillospirales	f__Oscillospiraceae	g__CAG-83	s__CAG-83 sp900313295
MAGs_10	2.99867			-		d__Bacteria	p__Firmicutes_A	c__Clostridia	o__Oscillospirales	f__Oscillospiraceae	g__CAG-83	s__CAG-83 sp900313295
MAGs_1404	3.07952			-		d__Bacteria	p__Firmicutes_A	c__Clostridia	o__Oscillospirales	f__Oscillospiraceae	g__CAG-83	s__CAG-83 sp004557655
MAGs_275	2.94896			-		d__Bacteria	p__Firmicutes_A	c__Clostridia	o__Oscillospirales	f__Oscillospiraceae	g__CAG-83	s__CAG-83 sp004557655
MAGs_71	3.18329			-		d__Bacteria	p__Firmicutes_A	c__Clostridia	o__Oscillospirales	f__Oscillospiraceae	g__CAG-83	s__CAG-83 sp004557655
MAGs_1321	3.06103			-		d__Bacteria	p__Firmicutes_A	c__Clostridia	o__Oscillospirales	f__Oscillospiraceae	g__CAG-83	s__CAG-83 sp004557655
MAGs_158	3.14374			-		d__Bacteria	p__Firmicutes_A	c__Clostridia	o__Oscillospirales	f__Oscillospiraceae	g__CAG-83	s__CAG-83 sp004557655
MAGs_747	3.09626			-		d__Bacteria	p__Firmicutes_A	c__Clostridia	o__Oscillospirales	f__Oscillospiraceae	g__CAG-83	s__CAG-83 sp004557655
MAGs_1562	2.9244			-		d__Bacteria	p__Firmicutes_A	c__Clostridia	o__Oscillospirales	f__Oscillospiraceae	g__CAG-83	s__CAG-83 sp004557655
MAGs_190	3.09759			-		d__Bacteria	p__Firmicutes_A	c__Clostridia	o__Oscillospirales	f__Oscillospiraceae	g__CAG-83	s__CAG-83 sp004557655
MAGs_242	2.99878			-		d__Bacteria	p__Firmicutes_A	c__Clostridia	o__Oscillospirales	f__Oscillospiraceae	g__CAG-83	s__CAG-83 sp004555205
MAGs_299	3.02644			-		d__Bacteria	p__Firmicutes_A	c__Clostridia	o__Oscillospirales	f__Oscillospiraceae	g__CAG-83	s__CAG-83 sp004555205
MAGs_855	3.09222			-		d__Bacteria	p__Firmicutes_A	c__Clostridia	o__Oscillospirales	f__Oscillospiraceae	g__CAG-83	s__CAG-83 sp004555205
MAGs_31	3.0712			-		d__Bacteria	p__Firmicutes_A	c__Clostridia	o__Oscillospirales	f__Oscillospiraceae	g__CAG-83	s__CAG-83 sp004555205
MAGs_679	3.17798			-		d__Bacteria	p__Firmicutes_A	c__Clostridia	o__Oscillospirales	f__Oscillospiraceae	g__CAG-83	s__CAG-83 sp004555205
MAGs_583	2.85252			-		d__Bacteria	p__Firmicutes_A	c__Clostridia	o__Oscillospirales	f__Oscillospiraceae	g__CAG-83	s__CAG-83 sp003487665
MAGs_1117	2.74413			-		d__Bacteria	p__Firmicutes_A	c__Clostridia	o__Oscillospirales	f__Oscillospiraceae	g__CAG-83	s__CAG-83 sp003487665
MAGs_1106	2.69948			-		d__Bacteria	p__Firmicutes_A	c__Clostridia	o__Oscillospirales	f__Oscillospiraceae	g__CAG-83	s__CAG-83 sp003487665
MAGs_1575	2.70681			-		d__Bacteria	p__Firmicutes_A	c__Clostridia	o__Oscillospirales	f__Oscillospiraceae	g__CAG-83	s__CAG-83 sp003487665
MAGs_557	2.95666			-		d__Bacteria	p__Firmicutes_A	c__Clostridia	o__Oscillospirales	f__Oscillospiraceae	g__CAG-83	s__CAG-83 sp003487665
MAGs_682	2.70187			-		d__Bacteria	p__Firmicutes_A	c__Clostridia	o__Oscillospirales	f__Oscillospiraceae	g__CAG-83	s__CAG-83 sp003487665
MAGs_1263	2.62054			-		d__Bacteria	p__Firmicutes_A	c__Clostridia	o__Oscillospirales	f__Oscillospiraceae	g__CAG-83	s__CAG-83 sp003487665
MAGs_1506	2.7654			-		d__Bacteria	p__Firmicutes_A	c__Clostridia	o__Oscillospirales	f__Oscillospiraceae	g__CAG-83	s__CAG-83 sp003487665
MAGs_62	3.09427			-		d__Bacteria	p__Firmicutes_A	c__Clostridia	o__Oscillospirales	f__Oscillospiraceae	g__CAG-83	s__CAG-83 sp001916855
MAGs_1206	3.24228			-		d__Bacteria	p__Firmicutes_A	c__Clostridia	o__Oscillospirales	f__Oscillospiraceae	g__CAG-83	s__CAG-83 sp000435555
MAGs_1631	3.0631			-		d__Bacteria	p__Firmicutes_A	c__Clostridia	o__Oscillospirales	f__Oscillospiraceae	g__CAG-170	s__CAG-170 sp902796245
MAGs_874	2.48739			-		d__Bacteria	p__Firmicutes_A	c__Clostridia	o__Oscillospirales	f__Oscillospiraceae	g__CAG-170	s__CAG-170 sp004555655
MAGs_355	2.45904			-		d__Bacteria	p__Firmicutes_A	c__Clostridia	o__Oscillospirales	f__Oscillospiraceae	g__CAG-170	s__CAG-170 sp004555655
MAGs_527	2.61842			-		d__Bacteria	p__Firmicutes_A	c__Clostridia	o__Oscillospirales	f__Oscillospiraceae	g__CAG-170	s__CAG-170 sp004555655
MAGs_60	2.30795			-		d__Bacteria	p__Firmicutes_A	c__Clostridia	o__Oscillospirales	f__Oscillospiraceae	g__CAG-170	s__CAG-170 sp003516765
MAGs_1373	2.4622			-		d__Bacteria	p__Firmicutes_A	c__Clostridia	o__Oscillospirales	f__Oscillospiraceae	g__CAG-170	s__CAG-170 sp003516765
MAGs_1386	2.33405			-		d__Bacteria	p__Firmicutes_A	c__Clostridia	o__Oscillospirales	f__Oscillospiraceae	g__CAG-170	s__CAG-170 sp003516765
MAGs_752	2.44648			-		d__Bacteria	p__Firmicutes_A	c__Clostridia	o__Oscillospirales	f__Oscillospiraceae	g__CAG-170	s__CAG-170 sp003516765
MAGs_246	2.65248			-		d__Bacteria	p__Firmicutes_A	c__Clostridia	o__Oscillospirales	f__Oscillospiraceae	g__CAG-170	s__CAG-170 sp002404795
MAGs_1718	2.64103			-		d__Bacteria	p__Firmicutes_A	c__Clostridia	o__Oscillospirales	f__Oscillospiraceae	g__CAG-170	s__CAG-170 sp002404795
MAGs_1341	2.65041			-		d__Bacteria	p__Firmicutes_A	c__Clostridia	o__Oscillospirales	f__Oscillospiraceae	g__CAG-170	s__CAG-170 sp002404795
MAGs_776	2.77878			-		d__Bacteria	p__Firmicutes_A	c__Clostridia	o__Oscillospirales	f__Oscillospiraceae	g__CAG-170	s__CAG-170 sp002404795
MAGs_520	2.63025			-		d__Bacteria	p__Firmicutes_A	c__Clostridia	o__Oscillospirales	f__Oscillospiraceae	g__CAG-170	s__CAG-170 sp002404795
MAGs_1198	2.62697			-		d__Bacteria	p__Firmicutes_A	c__Clostridia	o__Oscillospirales	f__Oscillospiraceae	g__CAG-170	s__CAG-170 sp002404795
MAGs_655	2.60453			-		d__Bacteria	p__Firmicutes_A	c__Clostridia	o__Oscillospirales	f__Oscillospiraceae	g__CAG-170	s__CAG-170 sp002404795
MAGs_241	2.86083			-		d__Bacteria	p__Firmicutes_A	c__Clostridia	o__Oscillospirales	f__Oscillospiraceae	g__CAG-170	s__
MAGs_845	2.77298			-		d__Bacteria	p__Firmicutes_A	c__Clostridia	o__Oscillospirales	f__Oscillospiraceae	g__CAG-170	s__
MAGs_151	2.59313			-		d__Bacteria	p__Firmicutes_A	c__Clostridia	o__Oscillospirales	f__Oscillospiraceae	g__CAG-103	s__CAG-103 sp004556965
MAGs_1367	2.61363			-		d__Bacteria	p__Firmicutes_A	c__Clostridia	o__Oscillospirales	f__Oscillospiraceae	g__CAG-103	s__CAG-103 sp004556965
MAGs_1560	2.71422			-		d__Bacteria	p__Firmicutes_A	c__Clostridia	o__Oscillospirales	f__Oscillospiraceae	g__CAG-103	s__CAG-103 sp004556965
MAGs_572	2.5337			-		d__Bacteria	p__Firmicutes_A	c__Clostridia	o__Oscillospirales	f__Oscillospiraceae	g__	s__
MAGs_923	2.18585			-		d__Bacteria	p__Firmicutes_A	c__Clostridia	o__Oscillospirales	f__CAG-382	g__UBA1206	s__UBA1206 sp000433115
MAGs_86	2.25137			0.0283655056052		d__Bacteria	p__Firmicutes_A	c__Clostridia	o__Oscillospirales	f__CAG-382	g__UBA1206	s__UBA1206 sp000433115
MAGs_1055	2.27133			0.0342937210365		d__Bacteria	p__Firmicutes_A	c__Clostridia	o__Oscillospirales	f__CAG-382	g__UBA1206	s__UBA1206 sp000433115
MAGs_585	2.36213			-		d__Bacteria	p__Firmicutes_A	c__Clostridia	o__Oscillospirales	f__CAG-382	g__SFLA01	s__SFLA01 sp004553575
MAGs_722	2.6122			-		d__Bacteria	p__Firmicutes_A	c__Clostridia	o__Oscillospirales	f__CAG-382	g__SFLA01	s__SFLA01 sp004553575
MAGs_930	2.5973			-		d__Bacteria	p__Firmicutes_A	c__Clostridia	o__Oscillospirales	f__CAG-382	g__SFLA01	s__SFLA01 sp004553575
MAGs_1089	2.28566			-		d__Bacteria	p__Firmicutes_A	c__Clostridia	o__Oscillospirales	f__CAG-382	g__SFLA01	s__SFLA01 sp004553575
MAGs_1234	2.39882			-		d__Bacteria	p__Firmicutes_A	c__Clostridia	o__Oscillospirales	f__CAG-382	g__	s__
MAGs_1215	2.28871			-		d__Bacteria	p__Firmicutes_A	c__Clostridia	o__Oscillospirales	f__CAG-382	g__	s__
MAGs_203	2.66939			-		d__Bacteria	p__Firmicutes_A	c__Clostridia	o__Oscillospirales	f__CAG-382	g__	s__
MAGs_535	1.5846			-		d__Bacteria	p__Firmicutes_A	c__Clostridia	o__Oscillospirales	f__CAG-272	g__UMGS902	s__UMGS902 sp900761025
MAGs_1328	2.38858			-		d__Bacteria	p__Firmicutes_A	c__Clostridia	o__Oscillospirales	f__CAG-272	g__UMGS1865	s__
MAGs_1302	2.48693			-		d__Bacteria	p__Firmicutes_A	c__Clostridia	o__Oscillospirales	f__CAG-272	g__UMGS1225	s__
MAGs_155	2.17654			-		d__Bacteria	p__Firmicutes_A	c__Clostridia	o__Oscillospirales	f__CAG-272	g__UMGS1225	s__
MAGs_1371	2.34563			-		d__Bacteria	p__Firmicutes_A	c__Clostridia	o__Oscillospirales	f__CAG-272	g__UMGS1225	s__
MAGs_333	2.11069			-		d__Bacteria	p__Firmicutes_A	c__Clostridia	o__Oscillospirales	f__CAG-272	g__UMGS1225	s__
MAGs_310	2.17948			-		d__Bacteria	p__Firmicutes_A	c__Clostridia	o__Oscillospirales	f__CAG-272	g__UMGS1225	s__
MAGs_21	2.18946			-		d__Bacteria	p__Firmicutes_A	c__Clostridia	o__Oscillospirales	f__CAG-272	g__UMGS1225	s__
MAGs_1535	2.19202			-		d__Bacteria	p__Firmicutes_A	c__Clostridia	o__Oscillospirales	f__CAG-272	g__UMGS1002	s__UMGS1002 sp900547565
MAGs_590	2.58696			-		d__Bacteria	p__Firmicutes_A	c__Clostridia	o__Oscillospirales	f__CAG-272	g__UBA1740	s__
MAGs_1595	1.2671			-		d__Bacteria	p__Firmicutes_A	c__Clostridia	o__Oscillospirales	f__CAG-272	g__UBA1740	s__
MAGs_1000	2.26126			-		d__Bacteria	p__Firmicutes_A	c__Clostridia	o__Oscillospirales	f__CAG-272	g__UBA11512	s__UBA11512 sp003522145
MAGs_699	2.07638			-		d__Bacteria	p__Firmicutes_A	c__Clostridia	o__Oscillospirales	f__CAG-272	g__UBA11512	s__UBA11512 sp003522145
MAGs_381	2.27683			-		d__Bacteria	p__Firmicutes_A	c__Clostridia	o__Oscillospirales	f__CAG-272	g__RUG12395	s__
MAGs_879	2.51207			-		d__Bacteria	p__Firmicutes_A	c__Clostridia	o__Oscillospirales	f__CAG-272	g__RGIG3994	s__
MAGs_166	2.18883			-		d__Bacteria	p__Firmicutes_A	c__Clostridia	o__Oscillospirales	f__CAG-272	g__RGIG3994	s__
MAGs_412	2.22045			-		d__Bacteria	p__Firmicutes_A	c__Clostridia	o__Oscillospirales	f__CAG-272	g__RGIG3994	s__
MAGs_504	2.47327			-		d__Bacteria	p__Firmicutes_A	c__Clostridia	o__Oscillospirales	f__CAG-272	g__RGIG3994	s__
MAGs_3	2.27439			-		d__Bacteria	p__Firmicutes_A	c__Clostridia	o__Oscillospirales	f__CAG-272	g__RGIG3438	s__
MAGs_1100	2.3949			-		d__Bacteria	p__Firmicutes_A	c__Clostridia	o__Oscillospirales	f__CAG-272	g__RGIG3438	s__
MAGs_767	2.01864			-		d__Bacteria	p__Firmicutes_A	c__Clostridia	o__Oscillospirales	f__CAG-272	g__RGIG3438	s__
MAGs_565	2.17465			-		d__Bacteria	p__Firmicutes_A	c__Clostridia	o__Oscillospirales	f__CAG-272	g__RGIG3438	s__
MAGs_407	2.33996			-		d__Bacteria	p__Firmicutes_A	c__Clostridia	o__Oscillospirales	f__CAG-272	g__RGIG3438	s__
MAGs_1559	2.36966			-		d__Bacteria	p__Firmicutes_A	c__Clostridia	o__Oscillospirales	f__CAG-272	g__RGIG3438	s__
MAGs_828	2.25535			-		d__Bacteria	p__Firmicutes_A	c__Clostridia	o__Oscillospirales	f__CAG-272	g__RGIG3438	s__
MAGs_795	1.82092			-		d__Bacteria	p__Firmicutes_A	c__Clostridia	o__Oscillospirales	f__CAG-272	g__RGIG3438	s__
MAGs_356	2.65224			-		d__Bacteria	p__Firmicutes_A	c__Clostridia	o__Oscillospirales	f__CAG-272	g__RGIG2000	s__
MAGs_1233	2.4628			-		d__Bacteria	p__Firmicutes_A	c__Clostridia	o__Oscillospirales	f__CAG-272	g__CAG-841	s__CAG-841 sp018383975
MAGs_78	2.46034			-		d__Bacteria	p__Firmicutes_A	c__Clostridia	o__Oscillospirales	f__CAG-272	g__CAG-841	s__CAG-841 sp018383975
MAGs_1592	2.35534			-		d__Bacteria	p__Firmicutes_A	c__Clostridia	o__Oscillospirales	f__CAG-272	g__CAG-841	s__CAG-841 sp018383975
MAGs_384	2.44114			-		d__Bacteria	p__Firmicutes_A	c__Clostridia	o__Oscillospirales	f__CAG-272	g__CAG-841	s__CAG-841 sp018383975
MAGs_890	2.74084			-		d__Bacteria	p__Firmicutes_A	c__Clostridia	o__Oscillospirales	f__CAG-272	g__CAG-841	s__CAG-841 sp018383975
MAGs_581	2.202			-		d__Bacteria	p__Firmicutes_A	c__Clostridia	o__Oscillospirales	f__CAG-272	g__CAG-841	s__CAG-841 sp002479075
MAGs_1664	2.33732			-		d__Bacteria	p__Firmicutes_A	c__Clostridia	o__Oscillospirales	f__CAG-272	g__CAG-841	s__CAG-841 sp002479075
MAGs_1051	2.79298			-		d__Bacteria	p__Firmicutes_A	c__Clostridia	o__Oscillospirales	f__CAG-272	g__CAG-841	s__CAG-841 sp000437375
MAGs_202	2.63414			-		d__Bacteria	p__Firmicutes_A	c__Clostridia	o__Oscillospirales	f__CAG-272	g__CAG-724	s__CAG-724 sp003524145
MAGs_1193	2.61372			-		d__Bacteria	p__Firmicutes_A	c__Clostridia	o__Oscillospirales	f__CAG-272	g__CAG-724	s__CAG-724 sp003524145
MAGs_1641	2.7222			-		d__Bacteria	p__Firmicutes_A	c__Clostridia	o__Oscillospirales	f__CAG-272	g__CAG-724	s__CAG-724 sp003524145
MAGs_118	2.50758			-		d__Bacteria	p__Firmicutes_A	c__Clostridia	o__Oscillospirales	f__CAG-272	g__CAG-272	s__CAG-272 sp000433515
MAGs_865	2.21954			-		d__Bacteria	p__Firmicutes_A	c__Clostridia	o__Oscillospirales	f__CAG-272	g__CAG-272	s__
MAGs_8	2.40745			-		d__Bacteria	p__Firmicutes_A	c__Clostridia	o__Oscillospirales	f__CAG-272	g__Avispirillum	s__
MAGs_1324	2.24473			-		d__Bacteria	p__Firmicutes_A	c__Clostridia	o__Oscillospirales	f__CAG-272	g__Avispirillum	s__
MAGs_178	2.13693			-		d__Bacteria	p__Firmicutes_A	c__Clostridia	o__Oscillospirales	f__CAG-272	g__Avispirillum	s__
MAGs_44	2.37108			-		d__Bacteria	p__Firmicutes_A	c__Clostridia	o__Oscillospirales	f__CAG-272	g__	s__
MAGs_1301	2.24381			0.0342937210365		d__Bacteria	p__Firmicutes_A	c__Clostridia	o__Oscillospirales	f__Butyricicoccaceae	g__UMGS1384	s__UMGS1384 sp018384365
MAGs_715	2.16179			0.0191099222068		d__Bacteria	p__Firmicutes_A	c__Clostridia	o__Oscillospirales	f__Butyricicoccaceae	g__UMGS1384	s__UMGS1384 sp018384365
MAGs_687	2.49018			0.00515895757072		d__Bacteria	p__Firmicutes_A	c__Clostridia	o__Oscillospirales	f__Butyricicoccaceae	g__UMGS1384	s__UMGS1384 sp018384365
MAGs_788	2.73284			-		d__Bacteria	p__Firmicutes_A	c__Clostridia	o__Oscillospirales	f__Butyricicoccaceae	g__UBA4644	s__
MAGs_77	2.46389			-		d__Bacteria	p__Firmicutes_A	c__Clostridia	o__Oscillospirales	f__Butyricicoccaceae	g__Butyricicoccus_A	s__
MAGs_342	2.89216			-		d__Bacteria	p__Firmicutes_A	c__Clostridia	o__Oscillospirales	f__Butyricicoccaceae	g__Butyricicoccus_A	s__
MAGs_1034	2.65267			-		d__Bacteria	p__Firmicutes_A	c__Clostridia	o__Oscillospirales	f__Butyricicoccaceae	g__Butyricicoccus_A	s__
MAGs_55	2.45331			0.0412500165939		d__Bacteria	p__Firmicutes_A	c__Clostridia	o__Oscillospirales	f__Butyricicoccaceae	g__Butyricicoccus	s__Butyricicoccus sp004552245
MAGs_391	2.45609			0.0191099222068		d__Bacteria	p__Firmicutes_A	c__Clostridia	o__Oscillospirales	f__Butyricicoccaceae	g__Butyricicoccus	s__Butyricicoccus sp004552245
MAGs_1384	2.49327			0.0155644113866		d__Bacteria	p__Firmicutes_A	c__Clostridia	o__Oscillospirales	f__Butyricicoccaceae	g__Butyricicoccus	s__Butyricicoccus sp004552245
MAGs_1440	2.43961			0.0283655056052		d__Bacteria	p__Firmicutes_A	c__Clostridia	o__Oscillospirales	f__Butyricicoccaceae	g__Butyricicoccus	s__Butyricicoccus sp004552245
MAGs_829	2.49915			0.0450737863162		d__Bacteria	p__Firmicutes_A	c__Clostridia	o__Oscillospirales	f__Butyricicoccaceae	g__Butyricicoccus	s__Butyricicoccus sp004552245
MAGs_226	2.42832			-		d__Bacteria	p__Firmicutes_A	c__Clostridia	o__Oscillospirales	f__Butyricicoccaceae	g__Butyricicoccus	s__Butyricicoccus sp004552245
MAGs_471	2.23339			-		d__Bacteria	p__Firmicutes_A	c__Clostridia	o__Oscillospirales	f__Acutalibacteraceae	g__UMGS1532	s__UMGS1532 sp900552605
MAGs_15	2.31741			-		d__Bacteria	p__Firmicutes_A	c__Clostridia	o__Oscillospirales	f__Acutalibacteraceae	g__UMGS1491	s__
MAGs_1083	2.55564			-		d__Bacteria	p__Firmicutes_A	c__Clostridia	o__Oscillospirales	f__Acutalibacteraceae	g__UMGS1491	s__
MAGs_723	1.82486			-		d__Bacteria	p__Firmicutes_A	c__Clostridia	o__Oscillospirales	f__Acutalibacteraceae	g__UMGS1279	s__UMGS1279 sp900550315
MAGs_911	2.71434			-		d__Bacteria	p__Firmicutes_A	c__Clostridia	o__Oscillospirales	f__Acutalibacteraceae	g__UMGS1224	s__
MAGs_990	1.97474			-		d__Bacteria	p__Firmicutes_A	c__Clostridia	o__Oscillospirales	f__Acutalibacteraceae	g__UBA737	s__UBA737 sp900547095
MAGs_1615	2.5895			-		d__Bacteria	p__Firmicutes_A	c__Clostridia	o__Oscillospirales	f__Acutalibacteraceae	g__UBA737	s__
MAGs_1296	1.8824			-		d__Bacteria	p__Firmicutes_A	c__Clostridia	o__Oscillospirales	f__Acutalibacteraceae	g__UBA737	s__
MAGs_476	2.57388			-		d__Bacteria	p__Firmicutes_A	c__Clostridia	o__Oscillospirales	f__Acutalibacteraceae	g__UBA6857	s__UBA6857 sp016293225
MAGs_1020	2.54123			-		d__Bacteria	p__Firmicutes_A	c__Clostridia	o__Oscillospirales	f__Acutalibacteraceae	g__UBA6857	s__UBA6857 sp016293225
MAGs_415	2.65213			-		d__Bacteria	p__Firmicutes_A	c__Clostridia	o__Oscillospirales	f__Acutalibacteraceae	g__UBA6857	s__UBA6857 sp016293225
MAGs_563	2.57478			-		d__Bacteria	p__Firmicutes_A	c__Clostridia	o__Oscillospirales	f__Acutalibacteraceae	g__UBA6857	s__UBA6857 sp016293225
MAGs_570	3.24937			-		d__Bacteria	p__Firmicutes_A	c__Clostridia	o__Oscillospirales	f__Acutalibacteraceae	g__UBA6857	s__UBA6857 sp016293225
MAGs_196	2.63951			-		d__Bacteria	p__Firmicutes_A	c__Clostridia	o__Oscillospirales	f__Acutalibacteraceae	g__UBA6857	s__UBA6857 sp016293225
MAGs_619	2.06861			-		d__Bacteria	p__Firmicutes_A	c__Clostridia	o__Oscillospirales	f__Acutalibacteraceae	g__UBA6857	s__UBA6857 sp016292455
MAGs_994	1.91072			-		d__Bacteria	p__Firmicutes_A	c__Clostridia	o__Oscillospirales	f__Acutalibacteraceae	g__UBA6857	s__UBA6857 sp016292455
MAGs_1272	2.70476			-		d__Bacteria	p__Firmicutes_A	c__Clostridia	o__Oscillospirales	f__Acutalibacteraceae	g__UBA6857	s__
MAGs_487	2.60001			-		d__Bacteria	p__Firmicutes_A	c__Clostridia	o__Oscillospirales	f__Acutalibacteraceae	g__UBA1425	s__
MAGs_460	2.32677			-		d__Bacteria	p__Firmicutes_A	c__Clostridia	o__Oscillospirales	f__Acutalibacteraceae	g__UBA1425	s__
MAGs_456	2.63068			-		d__Bacteria	p__Firmicutes_A	c__Clostridia	o__Oscillospirales	f__Acutalibacteraceae	g__UBA1425	s__
MAGs_551	2.285			-		d__Bacteria	p__Firmicutes_A	c__Clostridia	o__Oscillospirales	f__Acutalibacteraceae	g__UBA1425	s__
MAGs_326	2.23294			-		d__Bacteria	p__Firmicutes_A	c__Clostridia	o__Oscillospirales	f__Acutalibacteraceae	g__UBA1425	s__
MAGs_17	2.46943			-		d__Bacteria	p__Firmicutes_A	c__Clostridia	o__Oscillospirales	f__Acutalibacteraceae	g__UBA1425	s__
MAGs_137	2.21143			-		d__Bacteria	p__Firmicutes_A	c__Clostridia	o__Oscillospirales	f__Acutalibacteraceae	g__UBA1417	s__UBA1417 sp003531055
MAGs_1690	2.30943			-		d__Bacteria	p__Firmicutes_A	c__Clostridia	o__Oscillospirales	f__Acutalibacteraceae	g__UBA1417	s__UBA1417 sp003531055
MAGs_345	2.13674			-		d__Bacteria	p__Firmicutes_A	c__Clostridia	o__Oscillospirales	f__Acutalibacteraceae	g__UBA1417	s__UBA1417 sp003531055
MAGs_235	2.23365			-		d__Bacteria	p__Firmicutes_A	c__Clostridia	o__Oscillospirales	f__Acutalibacteraceae	g__UBA1417	s__UBA1417 sp003531055
MAGs_308	2.44133			-		d__Bacteria	p__Firmicutes_A	c__Clostridia	o__Oscillospirales	f__Acutalibacteraceae	g__UBA1417	s__UBA1417 sp003531055
MAGs_941	1.84857			-		d__Bacteria	p__Firmicutes_A	c__Clostridia	o__Oscillospirales	f__Acutalibacteraceae	g__SIG603	s__
MAGs_1348	2.77558			-		d__Bacteria	p__Firmicutes_A	c__Clostridia	o__Oscillospirales	f__Acutalibacteraceae	g__Ruminococcus_E	s__
MAGs_806	2.70882			-		d__Bacteria	p__Firmicutes_A	c__Clostridia	o__Oscillospirales	f__Acutalibacteraceae	g__Ruminococcus_E	s__
MAGs_132	2.18702			-		d__Bacteria	p__Firmicutes_A	c__Clostridia	o__Oscillospirales	f__Acutalibacteraceae	g__RUG806	s__RUG806 sp900313475
MAGs_1570	2.4434			-		d__Bacteria	p__Firmicutes_A	c__Clostridia	o__Oscillospirales	f__Acutalibacteraceae	g__RUG806	s__RUG806 sp016297645
MAGs_182	2.56227			-		d__Bacteria	p__Firmicutes_A	c__Clostridia	o__Oscillospirales	f__Acutalibacteraceae	g__RUG806	s__RUG806 sp016297645
MAGs_311	2.43647			-		d__Bacteria	p__Firmicutes_A	c__Clostridia	o__Oscillospirales	f__Acutalibacteraceae	g__RUG806	s__RUG806 sp016297645
MAGs_1349	1.42045			-		d__Bacteria	p__Firmicutes_A	c__Clostridia	o__Oscillospirales	f__Acutalibacteraceae	g__RUG806	s__
MAGs_967	2.73707			-		d__Bacteria	p__Firmicutes_A	c__Clostridia	o__Oscillospirales	f__Acutalibacteraceae	g__RUG806	s__
MAGs_877	2.46213			-		d__Bacteria	p__Firmicutes_A	c__Clostridia	o__Oscillospirales	f__Acutalibacteraceae	g__Fimenecus	s__Fimenecus sp004556705
MAGs_1168	2.49178			-		d__Bacteria	p__Firmicutes_A	c__Clostridia	o__Oscillospirales	f__Acutalibacteraceae	g__Fimenecus	s__Fimenecus sp004556705
MAGs_427	2.48013			-		d__Bacteria	p__Firmicutes_A	c__Clostridia	o__Oscillospirales	f__Acutalibacteraceae	g__Fimenecus	s__Fimenecus sp004556705
MAGs_1399	2.28256			-		d__Bacteria	p__Firmicutes_A	c__Clostridia	o__Oscillospirales	f__Acutalibacteraceae	g__Fimenecus	s__Fimenecus sp004556705
MAGs_812	2.22403			-		d__Bacteria	p__Firmicutes_A	c__Clostridia	o__Oscillospirales	f__Acutalibacteraceae	g__Fimenecus	s__Fimenecus sp004556705
MAGs_496	2.13605			-		d__Bacteria	p__Firmicutes_A	c__Clostridia	o__Oscillospirales	f__Acutalibacteraceae	g__Fimenecus	s__Fimenecus sp004556705
MAGs_73	2.31188			-		d__Bacteria	p__Firmicutes_A	c__Clostridia	o__Oscillospirales	f__Acutalibacteraceae	g__Fimenecus	s__Fimenecus sp004555265
MAGs_1692	2.28281			-		d__Bacteria	p__Firmicutes_A	c__Clostridia	o__Oscillospirales	f__Acutalibacteraceae	g__Fimenecus	s__Fimenecus sp004555265
MAGs_1696	2.18608			-		d__Bacteria	p__Firmicutes_A	c__Clostridia	o__Oscillospirales	f__Acutalibacteraceae	g__Fimenecus	s__Fimenecus sp004555265
MAGs_1199	2.24466			-		d__Bacteria	p__Firmicutes_A	c__Clostridia	o__Oscillospirales	f__Acutalibacteraceae	g__Fimenecus	s__Fimenecus sp004555265
MAGs_1510	2.26997			-		d__Bacteria	p__Firmicutes_A	c__Clostridia	o__Oscillospirales	f__Acutalibacteraceae	g__Fimenecus	s__Fimenecus sp004555265
MAGs_7	2.25247			-		d__Bacteria	p__Firmicutes_A	c__Clostridia	o__Oscillospirales	f__Acutalibacteraceae	g__Fimenecus	s__
MAGs_1620	2.55429			-		d__Bacteria	p__Firmicutes_A	c__Clostridia	o__Oscillospirales	f__Acutalibacteraceae	g__Fimenecus	s__
MAGs_979	2.41168			-		d__Bacteria	p__Firmicutes_A	c__Clostridia	o__Oscillospirales	f__Acutalibacteraceae	g__Fimenecus	s__
MAGs_328	2.60069			-		d__Bacteria	p__Firmicutes_A	c__Clostridia	o__Oscillospirales	f__Acutalibacteraceae	g__Fimenecus	s__
MAGs_1058	2.51089			0.0155644113866		d__Bacteria	p__Firmicutes_A	c__Clostridia	o__Oscillospirales	f__Acutalibacteraceae	g__Fimenecus	s__
MAGs_260	2.17949			-		d__Bacteria	p__Firmicutes_A	c__Clostridia	o__Oscillospirales	f__Acutalibacteraceae	g__Fimenecus	s__
MAGs_1647	2.41043			-		d__Bacteria	p__Firmicutes_A	c__Clostridia	o__Oscillospirales	f__Acutalibacteraceae	g__Fimenecus	s__
MAGs_110	2.27818			-		d__Bacteria	p__Firmicutes_A	c__Clostridia	o__Oscillospirales	f__Acutalibacteraceae	g__Eubacterium_R	s__
MAGs_1221	1.93922			-		d__Bacteria	p__Firmicutes_A	c__Clostridia	o__Oscillospirales	f__Acutalibacteraceae	g__Eubacterium_R	s__
MAGs_1335	1.89099			-		d__Bacteria	p__Firmicutes_A	c__Clostridia	o__Oscillospirales	f__Acutalibacteraceae	g__Eubacterium_R	s__
MAGs_1216	2.14423			-		d__Bacteria	p__Firmicutes_A	c__Clostridia	o__Oscillospirales	f__Acutalibacteraceae	g__Eubacterium_R	s__
MAGs_343	2.35626			-		d__Bacteria	p__Firmicutes_A	c__Clostridia	o__Oscillospirales	f__Acutalibacteraceae	g__Eubacterium_R	s__
MAGs_1567	2.61898			-		d__Bacteria	p__Firmicutes_A	c__Clostridia	o__Oscillospirales	f__Acutalibacteraceae	g__Eubacterium_R	s__
MAGs_1636	2.52284			-		d__Bacteria	p__Firmicutes_A	c__Clostridia	o__Oscillospirales	f__Acutalibacteraceae	g__Eubacterium_R	s__
MAGs_35	2.15478			-		d__Bacteria	p__Firmicutes_A	c__Clostridia	o__Oscillospirales	f__Acutalibacteraceae	g__Eubacterium_R	s__
MAGs_1476	2.8314			-		d__Bacteria	p__Firmicutes_A	c__Clostridia	o__Oscillospirales	f__Acutalibacteraceae	g__Eubacterium_R	s__
MAGs_869	2.73491			-		d__Bacteria	p__Firmicutes_A	c__Clostridia	o__Oscillospirales	f__Acutalibacteraceae	g__DTU089	s__DTU089 sp002440045
MAGs_247	2.2914			-		d__Bacteria	p__Firmicutes_A	c__Clostridia	o__Oscillospirales	f__Acutalibacteraceae	g__DTU089	s__
MAGs_486	2.11288			-		d__Bacteria	p__Firmicutes_A	c__Clostridia	o__Oscillospirales	f__Acutalibacteraceae	g__DTU089	s__
MAGs_1659	2.33876			-		d__Bacteria	p__Firmicutes_A	c__Clostridia	o__Oscillospirales	f__Acutalibacteraceae	g__DTU089	s__
MAGs_1421	2.15457			-		d__Bacteria	p__Firmicutes_A	c__Clostridia	o__Oscillospirales	f__Acutalibacteraceae	g__DTU089	s__
MAGs_843	1.16911			-		d__Bacteria	p__Firmicutes_A	c__Clostridia	o__Oscillospirales	f__Acutalibacteraceae	g__DTU089	s__
MAGs_153	2.28909			-		d__Bacteria	p__Firmicutes_A	c__Clostridia	o__Oscillospirales	f__Acutalibacteraceae	g__DTU089	s__
MAGs_1044	2.1852			-		d__Bacteria	p__Firmicutes_A	c__Clostridia	o__Oscillospirales	f__Acutalibacteraceae	g__DTU089	s__
MAGs_1252	2.23321			-		d__Bacteria	p__Firmicutes_A	c__Clostridia	o__Oscillospirales	f__Acutalibacteraceae	g__DTU089	s__
MAGs_634	2.63201			-		d__Bacteria	p__Firmicutes_A	c__Clostridia	o__Oscillospirales	f__Acutalibacteraceae	g__CAG-488	s__CAG-488 sp016292785
MAGs_98	2.63156			-		d__Bacteria	p__Firmicutes_A	c__Clostridia	o__Oscillospirales	f__Acutalibacteraceae	g__CAG-488	s__CAG-488 sp016292785
MAGs_91	2.6169			-		d__Bacteria	p__Firmicutes_A	c__Clostridia	o__Oscillospirales	f__Acutalibacteraceae	g__CAG-488	s__CAG-488 sp016292785
MAGs_755	2.63629			-		d__Bacteria	p__Firmicutes_A	c__Clostridia	o__Oscillospirales	f__Acutalibacteraceae	g__CAG-488	s__CAG-488 sp016292785
MAGs_1042	2.59584			-		d__Bacteria	p__Firmicutes_A	c__Clostridia	o__Oscillospirales	f__Acutalibacteraceae	g__CAG-488	s__CAG-488 sp016292785
MAGs_1191	2.68056			-		d__Bacteria	p__Firmicutes_A	c__Clostridia	o__Oscillospirales	f__Acutalibacteraceae	g__CAG-488	s__CAG-488 sp016292785
MAGs_926	2.61126			-		d__Bacteria	p__Firmicutes_A	c__Clostridia	o__Oscillospirales	f__Acutalibacteraceae	g__CAG-488	s__
MAGs_90	2.34576			-		d__Bacteria	p__Firmicutes_A	c__Clostridia	o__Oscillospirales	f__Acutalibacteraceae	g__CAG-488	s__
MAGs_434	2.33248			-		d__Bacteria	p__Firmicutes_A	c__Clostridia	o__Oscillospirales	f__Acutalibacteraceae	g__CAG-488	s__
MAGs_542	2.55617			-		d__Bacteria	p__Firmicutes_A	c__Clostridia	o__Oscillospirales	f__Acutalibacteraceae	g__CAG-488	s__
MAGs_571	2.30449			-		d__Bacteria	p__Firmicutes_A	c__Clostridia	o__Oscillospirales	f__Acutalibacteraceae	g__CAG-488	s__
MAGs_214	2.31571			-		d__Bacteria	p__Firmicutes_A	c__Clostridia	o__Oscillospirales	f__Acutalibacteraceae	g__CAG-488	s__
MAGs_586	2.79166			-		d__Bacteria	p__Firmicutes_A	c__Clostridia	o__Oscillospirales	f__Acutalibacteraceae	g__CAG-177	s__CAG-177 sp900771185
MAGs_602	2.89522			-		d__Bacteria	p__Firmicutes_A	c__Clostridia	o__Oscillospirales	f__Acutalibacteraceae	g__CAG-177	s__CAG-177 sp900771185
MAGs_1487	2.80492			-		d__Bacteria	p__Firmicutes_A	c__Clostridia	o__Oscillospirales	f__Acutalibacteraceae	g__CAG-177	s__CAG-177 sp900771185
MAGs_523	3.13012			-		d__Bacteria	p__Firmicutes_A	c__Clostridia	o__Oscillospirales	f__Acutalibacteraceae	g__CAG-177	s__CAG-177 sp900771185
MAGs_16	3.28146			-		d__Bacteria	p__Firmicutes_A	c__Clostridia	o__Oscillospirales	f__Acutalibacteraceae	g__CAG-177	s__CAG-177 sp900771185
MAGs_255	2.71046			-		d__Bacteria	p__Firmicutes_A	c__Clostridia	o__Oscillospirales	f__Acutalibacteraceae	g__CAG-177	s__CAG-177 sp900771185
MAGs_1312	2.82819			-		d__Bacteria	p__Firmicutes_A	c__Clostridia	o__Oscillospirales	f__Acutalibacteraceae	g__CAG-177	s__CAG-177 sp016297555
MAGs_1319	2.33901			-		d__Bacteria	p__Firmicutes_A	c__Clostridia	o__Oscillospirales	f__Acutalibacteraceae	g__CAG-177	s__CAG-177 sp016297555
MAGs_859	2.36273			-		d__Bacteria	p__Firmicutes_A	c__Clostridia	o__Oscillospirales	f__Acutalibacteraceae	g__CAG-177	s__CAG-177 sp016297555
MAGs_629	2.40913			-		d__Bacteria	p__Firmicutes_A	c__Clostridia	o__Oscillospirales	f__Acutalibacteraceae	g__CAG-177	s__CAG-177 sp016297555
MAGs_628	2.29211			-		d__Bacteria	p__Firmicutes_A	c__Clostridia	o__Oscillospirales	f__Acutalibacteraceae	g__CAG-177	s__CAG-177 sp016297555
MAGs_150	2.30238			-		d__Bacteria	p__Firmicutes_A	c__Clostridia	o__Oscillospirales	f__Acutalibacteraceae	g__CAG-177	s__CAG-177 sp016297555
MAGs_1599	2.31635			-		d__Bacteria	p__Firmicutes_A	c__Clostridia	o__Oscillospirales	f__Acutalibacteraceae	g__CAG-177	s__CAG-177 sp016297555
MAGs_1566	2.29431			-		d__Bacteria	p__Firmicutes_A	c__Clostridia	o__Oscillospirales	f__Acutalibacteraceae	g__CAG-177	s__CAG-177 sp016297555
MAGs_693	2.46019			-		d__Bacteria	p__Firmicutes_A	c__Clostridia	o__Oscillospirales	f__Acutalibacteraceae	g__CAG-177	s__CAG-177 sp016297555
MAGs_521	2.30003			-		d__Bacteria	p__Firmicutes_A	c__Clostridia	o__Oscillospirales	f__Acutalibacteraceae	g__CAG-177	s__CAG-177 sp016297555
MAGs_236	2.33747			-		d__Bacteria	p__Firmicutes_A	c__Clostridia	o__Oscillospirales	f__Acutalibacteraceae	g__CAG-177	s__CAG-177 sp016297555
MAGs_1299	2.23163			-		d__Bacteria	p__Firmicutes_A	c__Clostridia	o__Oscillospirales	f__Acutalibacteraceae	g__CAG-177	s__CAG-177 sp016297555
MAGs_530	2.31136			-		d__Bacteria	p__Firmicutes_A	c__Clostridia	o__Oscillospirales	f__Acutalibacteraceae	g__CAG-177	s__CAG-177 sp016297555
MAGs_126	2.13902			-		d__Bacteria	p__Firmicutes_A	c__Clostridia	o__Oscillospirales	f__Acutalibacteraceae	g__CAG-177	s__CAG-177 sp016295895
MAGs_1120	2.19559			-		d__Bacteria	p__Firmicutes_A	c__Clostridia	o__Oscillospirales	f__Acutalibacteraceae	g__CAG-177	s__CAG-177 sp016295895
MAGs_1374	2.24797			-		d__Bacteria	p__Firmicutes_A	c__Clostridia	o__Oscillospirales	f__Acutalibacteraceae	g__CAG-177	s__CAG-177 sp016295895
MAGs_1391	2.16577			-		d__Bacteria	p__Firmicutes_A	c__Clostridia	o__Oscillospirales	f__Acutalibacteraceae	g__CAG-177	s__CAG-177 sp016295895
MAGs_754	2.33061			-		d__Bacteria	p__Firmicutes_A	c__Clostridia	o__Oscillospirales	f__Acutalibacteraceae	g__CAG-177	s__CAG-177 sp016295895
MAGs_195	2.54066			-		d__Bacteria	p__Firmicutes_A	c__Clostridia	o__Oscillospirales	f__Acutalibacteraceae	g__CAG-177	s__CAG-177 sp016295895
MAGs_335	2.25292			-		d__Bacteria	p__Firmicutes_A	c__Clostridia	o__Oscillospirales	f__Acutalibacteraceae	g__CAG-177	s__CAG-177 sp016295895
MAGs_224	2.2441			-		d__Bacteria	p__Firmicutes_A	c__Clostridia	o__Oscillospirales	f__Acutalibacteraceae	g__CAG-177	s__CAG-177 sp016295895
MAGs_1479	2.19073			-		d__Bacteria	p__Firmicutes_A	c__Clostridia	o__Oscillospirales	f__Acutalibacteraceae	g__CAG-177	s__CAG-177 sp016295895
MAGs_159	3.31515			-		d__Bacteria	p__Firmicutes_A	c__Clostridia	o__Oscillospirales	f__Acutalibacteraceae	g__CAG-177	s__CAG-177 sp003514385
MAGs_1577	3.3597			-		d__Bacteria	p__Firmicutes_A	c__Clostridia	o__Oscillospirales	f__Acutalibacteraceae	g__CAG-177	s__CAG-177 sp003514385
MAGs_1021	3.31221			-		d__Bacteria	p__Firmicutes_A	c__Clostridia	o__Oscillospirales	f__Acutalibacteraceae	g__CAG-177	s__CAG-177 sp003514385
MAGs_1521	3.37688			-		d__Bacteria	p__Firmicutes_A	c__Clostridia	o__Oscillospirales	f__Acutalibacteraceae	g__CAG-177	s__CAG-177 sp003514385
MAGs_1292	3.35468			-		d__Bacteria	p__Firmicutes_A	c__Clostridia	o__Oscillospirales	f__Acutalibacteraceae	g__CAG-177	s__CAG-177 sp003514385
MAGs_462	3.04418			-		d__Bacteria	p__Firmicutes_A	c__Clostridia	o__Oscillospirales	f__Acutalibacteraceae	g__CAG-177	s__CAG-177 sp000431775
MAGs_1378	2.75282			-		d__Bacteria	p__Firmicutes_A	c__Clostridia	o__Oscillospirales	f__Acutalibacteraceae	g__	s__
MAGs_1568	2.38715			-		d__Bacteria	p__Firmicutes_A	c__Clostridia	o__Oscillospirales	f__Acutalibacteraceae	g__	s__
MAGs_1549	1.96244			-		d__Bacteria	p__Firmicutes_A	c__Clostridia	o__Oscillospirales	f__Acutalibacteraceae	g__	s__
MAGs_650	2.27009			-		d__Bacteria	p__Firmicutes_A	c__Clostridia	o__Oscillospirales	f__Acutalibacteraceae	g__	s__
MAGs_1112	2.20671			-		d__Bacteria	p__Firmicutes_A	c__Clostridia	o__Oscillospirales	f__	g__	s__
MAGs_958	2.23135			0.0182158856032		d__Bacteria	p__Firmicutes_A	c__Clostridia	o__Monoglobales	f__Monoglobaceae	g__UMGS1494	s__
MAGs_939	2.89021			-		d__Bacteria	p__Firmicutes_A	c__Clostridia	o__Monoglobales	f__Monoglobaceae	g__SIG454	s__
MAGs_124	2.40404			-		d__Bacteria	p__Firmicutes_A	c__Clostridia	o__Lachnospirales	f__Lachnospiraceae	g__VSOB01	s__
MAGs_727	2.56066			-		d__Bacteria	p__Firmicutes_A	c__Clostridia	o__Lachnospirales	f__Lachnospiraceae	g__VSOB01	s__
MAGs_706	2.49464			-		d__Bacteria	p__Firmicutes_A	c__Clostridia	o__Lachnospirales	f__Lachnospiraceae	g__VSOB01	s__
MAGs_1590	2.45269			-		d__Bacteria	p__Firmicutes_A	c__Clostridia	o__Lachnospirales	f__Lachnospiraceae	g__VSOB01	s__
MAGs_254	2.57451			-		d__Bacteria	p__Firmicutes_A	c__Clostridia	o__Lachnospirales	f__Lachnospiraceae	g__V9D3004	s__V9D3004 sp002349525
MAGs_729	2.80871			-		d__Bacteria	p__Firmicutes_A	c__Clostridia	o__Lachnospirales	f__Lachnospiraceae	g__UMGS2037	s__
MAGs_316	2.97814			-		d__Bacteria	p__Firmicutes_A	c__Clostridia	o__Lachnospirales	f__Lachnospiraceae	g__UBA933	s__
MAGs_546	2.33901			0.0233422020129		d__Bacteria	p__Firmicutes_A	c__Clostridia	o__Lachnospirales	f__Lachnospiraceae	g__UBA7050	s__
MAGs_210	2.30741			-		d__Bacteria	p__Firmicutes_A	c__Clostridia	o__Lachnospirales	f__Lachnospiraceae	g__UBA3766	s__UBA3766 sp900769175
MAGs_1650	2.45988			-		d__Bacteria	p__Firmicutes_A	c__Clostridia	o__Lachnospirales	f__Lachnospiraceae	g__UBA3282	s__
MAGs_1126	2.66916			-		d__Bacteria	p__Firmicutes_A	c__Clostridia	o__Lachnospirales	f__Lachnospiraceae	g__UBA3282	s__
MAGs_442	2.68828			-		d__Bacteria	p__Firmicutes_A	c__Clostridia	o__Lachnospirales	f__Lachnospiraceae	g__UBA3282	s__
MAGs_903	2.45936			-		d__Bacteria	p__Firmicutes_A	c__Clostridia	o__Lachnospirales	f__Lachnospiraceae	g__UBA3282	s__
MAGs_1576	2.58309			-		d__Bacteria	p__Firmicutes_A	c__Clostridia	o__Lachnospirales	f__Lachnospiraceae	g__UBA3282	s__
MAGs_661	3.16108			-		d__Bacteria	p__Firmicutes_A	c__Clostridia	o__Lachnospirales	f__Lachnospiraceae	g__UBA2882	s__UBA2882 sp016297945
MAGs_455	3.04722			-		d__Bacteria	p__Firmicutes_A	c__Clostridia	o__Lachnospirales	f__Lachnospiraceae	g__UBA2882	s__
MAGs_1658	3.46922			-		d__Bacteria	p__Firmicutes_A	c__Clostridia	o__Lachnospirales	f__Lachnospiraceae	g__UBA2868	s__UBA2868 sp004552595
MAGs_42	3.38454			-		d__Bacteria	p__Firmicutes_A	c__Clostridia	o__Lachnospirales	f__Lachnospiraceae	g__UBA2868	s__UBA2868 sp004552595
MAGs_463	3.45798			-		d__Bacteria	p__Firmicutes_A	c__Clostridia	o__Lachnospirales	f__Lachnospiraceae	g__UBA2868	s__UBA2868 sp004552595
MAGs_731	3.37179			-		d__Bacteria	p__Firmicutes_A	c__Clostridia	o__Lachnospirales	f__Lachnospiraceae	g__UBA2868	s__UBA2868 sp004552595
MAGs_1179	3.55048			-		d__Bacteria	p__Firmicutes_A	c__Clostridia	o__Lachnospirales	f__Lachnospiraceae	g__UBA2868	s__UBA2868 sp004552595
MAGs_886	3.44228			-		d__Bacteria	p__Firmicutes_A	c__Clostridia	o__Lachnospirales	f__Lachnospiraceae	g__UBA2868	s__UBA2868 sp004552595
MAGs_1711	3.4236			-		d__Bacteria	p__Firmicutes_A	c__Clostridia	o__Lachnospirales	f__Lachnospiraceae	g__UBA2868	s__UBA2868 sp004552595
MAGs_186	3.48316			-		d__Bacteria	p__Firmicutes_A	c__Clostridia	o__Lachnospirales	f__Lachnospiraceae	g__UBA2868	s__UBA2868 sp004552595
MAGs_1701	3.36684			-		d__Bacteria	p__Firmicutes_A	c__Clostridia	o__Lachnospirales	f__Lachnospiraceae	g__UBA2868	s__UBA2868 sp004552595
MAGs_1059	3.34799			-		d__Bacteria	p__Firmicutes_A	c__Clostridia	o__Lachnospirales	f__Lachnospiraceae	g__UBA2868	s__UBA2868 sp004552595
MAGs_1444	3.37949			-		d__Bacteria	p__Firmicutes_A	c__Clostridia	o__Lachnospirales	f__Lachnospiraceae	g__UBA2868	s__UBA2868 sp004552595
MAGs_1269	3.43227			-		d__Bacteria	p__Firmicutes_A	c__Clostridia	o__Lachnospirales	f__Lachnospiraceae	g__UBA2868	s__UBA2868 sp004552595
MAGs_1516	3.41615			-		d__Bacteria	p__Firmicutes_A	c__Clostridia	o__Lachnospirales	f__Lachnospiraceae	g__UBA2868	s__UBA2868 sp004552595
MAGs_671	3.53067			-		d__Bacteria	p__Firmicutes_A	c__Clostridia	o__Lachnospirales	f__Lachnospiraceae	g__UBA2868	s__UBA2868 sp004552595
MAGs_417	3.83017			-		d__Bacteria	p__Firmicutes_A	c__Clostridia	o__Lachnospirales	f__Lachnospiraceae	g__UBA1712	s__UBA1712 sp900766815
MAGs_396	3.7568			-		d__Bacteria	p__Firmicutes_A	c__Clostridia	o__Lachnospirales	f__Lachnospiraceae	g__UBA1712	s__UBA1712 sp018056665
MAGs_1409	2.29364			0.0191099222068		d__Bacteria	p__Firmicutes_A	c__Clostridia	o__Lachnospirales	f__Lachnospiraceae	g__UBA1066	s__
MAGs_1329	2.19959			-		d__Bacteria	p__Firmicutes_A	c__Clostridia	o__Lachnospirales	f__Lachnospiraceae	g__UBA1066	s__
MAGs_1322	2.33493			-		d__Bacteria	p__Firmicutes_A	c__Clostridia	o__Lachnospirales	f__Lachnospiraceae	g__UBA1066	s__
MAGs_1173	2.2529			-		d__Bacteria	p__Firmicutes_A	c__Clostridia	o__Lachnospirales	f__Lachnospiraceae	g__UBA1066	s__
MAGs_1154	2.28007			-		d__Bacteria	p__Firmicutes_A	c__Clostridia	o__Lachnospirales	f__Lachnospiraceae	g__UBA1066	s__
MAGs_377	2.20565			-		d__Bacteria	p__Firmicutes_A	c__Clostridia	o__Lachnospirales	f__Lachnospiraceae	g__SIG307	s__
MAGs_688	2.14001			0.00792190958632		d__Bacteria	p__Firmicutes_A	c__Clostridia	o__Lachnospirales	f__Lachnospiraceae	g__SIG307	s__
MAGs_1325	2.78556			-		d__Bacteria	p__Firmicutes_A	c__Clostridia	o__Lachnospirales	f__Lachnospiraceae	g__SIG291	s__
MAGs_1068	2.63212			-		d__Bacteria	p__Firmicutes_A	c__Clostridia	o__Lachnospirales	f__Lachnospiraceae	g__SFDP01	s__SFDP01 sp900770785
MAGs_378	2.35495			-		d__Bacteria	p__Firmicutes_A	c__Clostridia	o__Lachnospirales	f__Lachnospiraceae	g__SFDP01	s__SFDP01 sp004558185
MAGs_832	3.06241			-		d__Bacteria	p__Firmicutes_A	c__Clostridia	o__Lachnospirales	f__Lachnospiraceae	g__RGIG8767	s__RGIG8767 sp016294075
MAGs_283	2.27157			0.00319709944793		d__Bacteria	p__Firmicutes_A	c__Clostridia	o__Lachnospirales	f__Lachnospiraceae	g__RGIG4034	s__RGIG4034 sp016293925
MAGs_75	2.53518			-		d__Bacteria	p__Firmicutes_A	c__Clostridia	o__Lachnospirales	f__Lachnospiraceae	g__Oribacterium	s__Oribacterium sp004554245
MAGs_840	2.57733			-		d__Bacteria	p__Firmicutes_A	c__Clostridia	o__Lachnospirales	f__Lachnospiraceae	g__Oribacterium	s__Oribacterium sp004554245
MAGs_121	3.05498			-		d__Bacteria	p__Firmicutes_A	c__Clostridia	o__Lachnospirales	f__Lachnospiraceae	g__Oliverpabstia	s__Oliverpabstia sp004556655
MAGs_838	2.64219			-		d__Bacteria	p__Firmicutes_A	c__Clostridia	o__Lachnospirales	f__Lachnospiraceae	g__Oliverpabstia	s__Oliverpabstia intestinalis
MAGs_1591	2.48176			-		d__Bacteria	p__Firmicutes_A	c__Clostridia	o__Lachnospirales	f__Lachnospiraceae	g__Merdiplasma	s__Merdiplasma sp900770325
MAGs_794	2.52538			-		d__Bacteria	p__Firmicutes_A	c__Clostridia	o__Lachnospirales	f__Lachnospiraceae	g__Merdiplasma	s__Merdiplasma sp900770325
MAGs_1201	2.18971			-		d__Bacteria	p__Firmicutes_A	c__Clostridia	o__Lachnospirales	f__Lachnospiraceae	g__Kineothrix	s__
MAGs_915	2.23826			-		d__Bacteria	p__Firmicutes_A	c__Clostridia	o__Lachnospirales	f__Lachnospiraceae	g__Kineothrix	s__
MAGs_751	3.11841			-		d__Bacteria	p__Firmicutes_A	c__Clostridia	o__Lachnospirales	f__Lachnospiraceae	g__Faecalimonas	s__
MAGs_177	2.94058			-		d__Bacteria	p__Firmicutes_A	c__Clostridia	o__Lachnospirales	f__Lachnospiraceae	g__Dorea_A	s__
MAGs_575	3.03755			-		d__Bacteria	p__Firmicutes_A	c__Clostridia	o__Lachnospirales	f__Lachnospiraceae	g__Dorea_A	s__
MAGs_323	2.81782			-		d__Bacteria	p__Firmicutes_A	c__Clostridia	o__Lachnospirales	f__Lachnospiraceae	g__Coprococcus	s__Coprococcus sp017624085
MAGs_860	2.42034			-		d__Bacteria	p__Firmicutes_A	c__Clostridia	o__Lachnospirales	f__Lachnospiraceae	g__COE1	s__
MAGs_1085	2.36528			-		d__Bacteria	p__Firmicutes_A	c__Clostridia	o__Lachnospirales	f__Lachnospiraceae	g__Choladousia	s__Choladousia sp004557975
MAGs_1699	2.74608			-		d__Bacteria	p__Firmicutes_A	c__Clostridia	o__Lachnospirales	f__Lachnospiraceae	g__Choladousia	s__
MAGs_742	2.74129			-		d__Bacteria	p__Firmicutes_A	c__Clostridia	o__Lachnospirales	f__Lachnospiraceae	g__Choladousia	s__
MAGs_1472	3.89311			-		d__Bacteria	p__Firmicutes_A	c__Clostridia	o__Lachnospirales	f__Lachnospiraceae	g__CAG-95	s__CAG-95 sp018384375
MAGs_1025	3.03257			-		d__Bacteria	p__Firmicutes_A	c__Clostridia	o__Lachnospirales	f__Lachnospiraceae	g__CAG-95	s__CAG-95 sp017622575
MAGs_798	3.04849			-		d__Bacteria	p__Firmicutes_A	c__Clostridia	o__Lachnospirales	f__Lachnospiraceae	g__CAG-95	s__CAG-95 sp017622575
MAGs_700	3.31986			-		d__Bacteria	p__Firmicutes_A	c__Clostridia	o__Lachnospirales	f__Lachnospiraceae	g__CAG-95	s__
MAGs_1125	2.45307			-		d__Bacteria	p__Firmicutes_A	c__Clostridia	o__Lachnospirales	f__Lachnospiraceae	g__CAG-56	s__
MAGs_374	3.01787			-		d__Bacteria	p__Firmicutes_A	c__Clostridia	o__Lachnospirales	f__Lachnospiraceae	g__CAG-510	s__
MAGs_690	2.54131			-		d__Bacteria	p__Firmicutes_A	c__Clostridia	o__Lachnospirales	f__Lachnospiraceae	g__CAG-127	s__
MAGs_529	3.273			-		d__Bacteria	p__Firmicutes_A	c__Clostridia	o__Lachnospirales	f__Lachnospiraceae	g__CAG-127	s__
MAGs_539	3.03915			-		d__Bacteria	p__Firmicutes_A	c__Clostridia	o__Lachnospirales	f__Lachnospiraceae	g__Butyrivibrio_A	s__Butyrivibrio_A sp016297265
MAGs_1449	2.84134			-		d__Bacteria	p__Firmicutes_A	c__Clostridia	o__Lachnospirales	f__Lachnospiraceae	g__Blautia	s__
MAGs_846	2.97098			-		d__Bacteria	p__Firmicutes_A	c__Clostridia	o__Lachnospirales	f__Lachnospiraceae	g__Bariatricus	s__Bariatricus sp004560705
MAGs_964	3.02428			-		d__Bacteria	p__Firmicutes_A	c__Clostridia	o__Lachnospirales	f__Lachnospiraceae	g__Bariatricus	s__Bariatricus sp004560705
MAGs_451	2.54533			-		d__Bacteria	p__Firmicutes_A	c__Clostridia	o__Lachnospirales	f__Lachnospiraceae	g__Anaerobutyricum	s__
MAGs_1607	2.56229			-		d__Bacteria	p__Firmicutes_A	c__Clostridia	o__Lachnospirales	f__Lachnospiraceae	g__Anaerobutyricum	s__
MAGs_515	2.41496			-		d__Bacteria	p__Firmicutes_A	c__Clostridia	o__Lachnospirales	f__Lachnospiraceae	g__AM51-8	s__
MAGs_510	2.72413			-		d__Bacteria	p__Firmicutes_A	c__Clostridia	o__Lachnospirales	f__Lachnospiraceae	g__Acetatifactor	s__Acetatifactor sp016303085
MAGs_439	2.85184			-		d__Bacteria	p__Firmicutes_A	c__Clostridia	o__Lachnospirales	f__Lachnospiraceae	g__Acetatifactor	s__Acetatifactor sp016293615
MAGs_165	2.4245			-		d__Bacteria	p__Firmicutes_A	c__Clostridia	o__Lachnospirales	f__Lachnospiraceae	g__Acetatifactor	s__Acetatifactor sp016293615
MAGs_663	2.35878			-		d__Bacteria	p__Firmicutes_A	c__Clostridia	o__Lachnospirales	f__Lachnospiraceae	g__Acetatifactor	s__
MAGs_1400	2.4007			-		d__Bacteria	p__Firmicutes_A	c__Clostridia	o__Lachnospirales	f__Lachnospiraceae	g__Acetatifactor	s__
MAGs_1222	2.60332			-		d__Bacteria	p__Firmicutes_A	c__Clostridia	o__Lachnospirales	f__Lachnospiraceae	g__Acetatifactor	s__
MAGs_592	2.53729			-		d__Bacteria	p__Firmicutes_A	c__Clostridia	o__Lachnospirales	f__Lachnospiraceae	g__Acetatifactor	s__
MAGs_1356	2.45058			-		d__Bacteria	p__Firmicutes_A	c__Clostridia	o__Lachnospirales	f__Lachnospiraceae	g__Acetatifactor	s__
MAGs_1002	2.8359			-		d__Bacteria	p__Firmicutes_A	c__Clostridia	o__Lachnospirales	f__Lachnospiraceae	g__Acetatifactor	s__
MAGs_943	2.66608			-		d__Bacteria	p__Firmicutes_A	c__Clostridia	o__Lachnospirales	f__Lachnospiraceae	g__Acetatifactor	s__
MAGs_1347	2.91959			-		d__Bacteria	p__Firmicutes_A	c__Clostridia	o__Lachnospirales	f__Lachnospiraceae	g__Acetatifactor	s__
MAGs_1160	2.5076			-		d__Bacteria	p__Firmicutes_A	c__Clostridia	o__Lachnospirales	f__Lachnospiraceae	g__Acetatifactor	s__
MAGs_988	2.38393			-		d__Bacteria	p__Firmicutes_A	c__Clostridia	o__Lachnospirales	f__Lachnospiraceae	g__Acetatifactor	s__
MAGs_753	2.3242			-		d__Bacteria	p__Firmicutes_A	c__Clostridia	o__Lachnospirales	f__Lachnospiraceae	g__Acetatifactor	s__
MAGs_696	2.57572			-		d__Bacteria	p__Firmicutes_A	c__Clostridia	o__Lachnospirales	f__Lachnospiraceae	g__Acetatifactor	s__
MAGs_1274	2.62263			-		d__Bacteria	p__Firmicutes_A	c__Clostridia	o__Lachnospirales	f__Lachnospiraceae	g__Acetatifactor	s__
MAGs_817	2.37321			-		d__Bacteria	p__Firmicutes_A	c__Clostridia	o__Lachnospirales	f__Lachnospiraceae	g__Acetatifactor	s__
MAGs_1648	2.46788			-		d__Bacteria	p__Firmicutes_A	c__Clostridia	o__Lachnospirales	f__Lachnospiraceae	g__Acetatifactor	s__
MAGs_871	2.87665			-		d__Bacteria	p__Firmicutes_A	c__Clostridia	o__Lachnospirales	f__Lachnospiraceae	g__1XD8-76	s__
MAGs_1603	2.83994			-		d__Bacteria	p__Firmicutes_A	c__Clostridia	o__Lachnospirales	f__Lachnospiraceae	g__1XD8-76	s__
MAGs_649	2.31001			0.0283655056052		d__Bacteria	p__Firmicutes_A	c__Clostridia	o__Lachnospirales	f__Lachnospiraceae	g__14-2	s__
MAGs_115	2.65981			-		d__Bacteria	p__Firmicutes_A	c__Clostridia	o__Lachnospirales	f__Lachnospiraceae	g__	s__
MAGs_57	3.05297			-		d__Bacteria	p__Firmicutes_A	c__Clostridia	o__Lachnospirales	f__Lachnospiraceae	g__	s__
MAGs_472	2.94389			-		d__Bacteria	p__Firmicutes_A	c__Clostridia	o__Lachnospirales	f__Lachnospiraceae	g__	s__
MAGs_1422	3.04477			-		d__Bacteria	p__Firmicutes_A	c__Clostridia	o__Lachnospirales	f__Lachnospiraceae	g__	s__
MAGs_548	2.99793			-		d__Bacteria	p__Firmicutes_A	c__Clostridia	o__Lachnospirales	f__Lachnospiraceae	g__	s__
MAGs_954	2.9596			-		d__Bacteria	p__Firmicutes_A	c__Clostridia	o__Lachnospirales	f__Lachnospiraceae	g__	s__
MAGs_1538	2.7714			-		d__Bacteria	p__Firmicutes_A	c__Clostridia	o__Lachnospirales	f__Lachnospiraceae	g__	s__
MAGs_1461	2.92171			-		d__Bacteria	p__Firmicutes_A	c__Clostridia	o__Lachnospirales	f__Lachnospiraceae	g__	s__
MAGs_129	2.65345			-		d__Bacteria	p__Firmicutes_A	c__Clostridia	o__HGM11514	f__HGM11514	g__	s__
MAGs_526	2.57663			-		d__Bacteria	p__Firmicutes_A	c__Clostridia	o__HGM11514	f__HGM11514	g__	s__
MAGs_1006	3.37743			-		d__Bacteria	p__Firmicutes_A	c__Clostridia	o__Clostridiales	f__Clostridiaceae	g__Clostridium_P	s__Clostridium_P perfringens
MAGs_1709	3.46202			-		d__Bacteria	p__Firmicutes_A	c__Clostridia	o__Clostridiales	f__Clostridiaceae	g__Clostridium	s__Clostridium sp012843905
MAGs_272	2.90418			-		d__Bacteria	p__Firmicutes_A	c__Clostridia	o__Christensenellales	f__UBA1242	g__UMGS687	s__UMGS687 sp900544595
MAGs_27	2.90777			-		d__Bacteria	p__Firmicutes_A	c__Clostridia	o__Christensenellales	f__UBA1242	g__UMGS687	s__UMGS687 sp900544595
MAGs_849	2.91511			-		d__Bacteria	p__Firmicutes_A	c__Clostridia	o__Christensenellales	f__UBA1242	g__UMGS2070	s__UMGS2070 sp900557655
MAGs_145	1.91601			-		d__Bacteria	p__Firmicutes_A	c__Clostridia	o__Christensenellales	f__UBA1242	g__UMGS2069	s__UMGS2069 sp900557585
MAGs_1315	2.29717			-		d__Bacteria	p__Firmicutes_A	c__Clostridia	o__Christensenellales	f__UBA1242	g__UMGS1470	s__UMGS1470 sp900552105
MAGs_576	2.45254			-		d__Bacteria	p__Firmicutes_A	c__Clostridia	o__Christensenellales	f__UBA1242	g__UBA7868	s__UBA7868 sp905212505
MAGs_1550	3.04261			-		d__Bacteria	p__Firmicutes_A	c__Clostridia	o__Christensenellales	f__UBA1242	g__UBA11490	s__UBA11490 sp003524095
MAGs_401	1.87942			-		d__Bacteria	p__Firmicutes_A	c__Clostridia	o__Christensenellales	f__UBA1242	g__UBA11490	s__
MAGs_1211	1.79184			-		d__Bacteria	p__Firmicutes_A	c__Clostridia	o__Christensenellales	f__UBA1242	g__RGIG8050	s__RGIG8050 sp018384735
MAGs_279	2.45216			-		d__Bacteria	p__Firmicutes_A	c__Clostridia	o__Christensenellales	f__UBA1242	g__Onthoplasma	s__
MAGs_797	1.37602			-		d__Bacteria	p__Firmicutes_A	c__Clostridia	o__Christensenellales	f__UBA1242	g__Onthoplasma	s__
MAGs_348	2.30038			-		d__Bacteria	p__Firmicutes_A	c__Clostridia	o__Christensenellales	f__UBA1242	g__HGM11367	s__
MAGs_1090	2.40408			-		d__Bacteria	p__Firmicutes_A	c__Clostridia	o__Christensenellales	f__UBA1242	g__HGM11367	s__
MAGs_618	2.46702			-		d__Bacteria	p__Firmicutes_A	c__Clostridia	o__Christensenellales	f__QALW01	g__UMGS1338	s__
MAGs_127	2.41988			-		d__Bacteria	p__Firmicutes_A	c__Clostridia	o__Christensenellales	f__QALW01	g__UMGS1338	s__
MAGs_337	2.39765			-		d__Bacteria	p__Firmicutes_A	c__Clostridia	o__Christensenellales	f__QALW01	g__UMGS1322	s__
MAGs_1716	2.35347			-		d__Bacteria	p__Firmicutes_A	c__Clostridia	o__Christensenellales	f__MB2-83	g__MB2-83	s__MB2-83 sp018385275
MAGs_1689	2.62038			-		d__Bacteria	p__Firmicutes_A	c__Clostridia	o__Christensenellales	f__DTU072	g__CAG-1782	s__
MAGs_647	2.67215			-		d__Bacteria	p__Firmicutes_A	c__Clostridia	o__Christensenellales	f__CAG-917	g__CAG-475	s__CAG-475 sp900769205
MAGs_12	2.67925			-		d__Bacteria	p__Firmicutes_A	c__Clostridia	o__Christensenellales	f__CAG-917	g__CAG-475	s__CAG-475 sp000434435
MAGs_1413	3.00481			-		d__Bacteria	p__Firmicutes_A	c__Clostridia	o__Christensenellales	f__CAG-917	g__CAG-349	s__CAG-349 sp003539515
MAGs_913	2.9974			-		d__Bacteria	p__Firmicutes_A	c__Clostridia	o__Christensenellales	f__CAG-917	g__CAG-349	s__CAG-349 sp003539515
MAGs_854	3.01186			-		d__Bacteria	p__Firmicutes_A	c__Clostridia	o__Christensenellales	f__CAG-917	g__CAG-349	s__CAG-349 sp003539515
MAGs_782	2.99559			-		d__Bacteria	p__Firmicutes_A	c__Clostridia	o__Christensenellales	f__CAG-917	g__CAG-349	s__CAG-349 sp003539515
MAGs_1666	2.98717			-		d__Bacteria	p__Firmicutes_A	c__Clostridia	o__Christensenellales	f__CAG-917	g__CAG-349	s__CAG-349 sp003539515
MAGs_609	2.51128			-		d__Bacteria	p__Firmicutes_A	c__Clostridia	o__Christensenellales	f__CAG-917	g__CAG-349	s__CAG-349 sp001940895
MAGs_139	2.53797			-		d__Bacteria	p__Firmicutes_A	c__Clostridia	o__Christensenellales	f__CAG-917	g__CAG-349	s__CAG-349 sp001940895
MAGs_1116	2.46271			-		d__Bacteria	p__Firmicutes_A	c__Clostridia	o__Christensenellales	f__CAG-917	g__CAG-349	s__CAG-349 sp001940895
MAGs_97	2.48068			-		d__Bacteria	p__Firmicutes_A	c__Clostridia	o__Christensenellales	f__CAG-917	g__CAG-349	s__CAG-349 sp001940895
MAGs_1509	2.52714			-		d__Bacteria	p__Firmicutes_A	c__Clostridia	o__Christensenellales	f__CAG-917	g__CAG-349	s__CAG-349 sp001940895
MAGs_95	2.78053			-		d__Bacteria	p__Firmicutes_A	c__Clostridia	o__Christensenellales	f__CAG-917	g__CAG-1138	s__CAG-1138 sp000434675
MAGs_898	2.63821			-		d__Bacteria	p__Firmicutes_A	c__Clostridia	o__Christensenellales	f__CAG-917	g__CAG-1138	s__CAG-1138 sp000434675
MAGs_973	3.37613			-		d__Bacteria	p__Firmicutes_A	c__Clostridia	o__Christensenellales	f__CAG-74	g__UBA11524	s__
MAGs_720	2.18509			-		d__Bacteria	p__Firmicutes_A	c__Clostridia	o__Christensenellales	f__CAG-74	g__SFMI01	s__SFMI01 sp004556155
MAGs_922	2.09743			-		d__Bacteria	p__Firmicutes_A	c__Clostridia	o__Christensenellales	f__CAG-74	g__SFMI01	s__SFMI01 sp004556155
MAGs_1212	2.0863			-		d__Bacteria	p__Firmicutes_A	c__Clostridia	o__Christensenellales	f__CAG-74	g__SFMI01	s__SFMI01 sp004556155
MAGs_426	2.05421			-		d__Bacteria	p__Firmicutes_A	c__Clostridia	o__Christensenellales	f__CAG-74	g__SFMI01	s__SFMI01 sp004556155
MAGs_1497	2.15598			-		d__Bacteria	p__Firmicutes_A	c__Clostridia	o__Christensenellales	f__CAG-74	g__SFMI01	s__SFMI01 sp004556155
MAGs_1087	2.32519			-		d__Bacteria	p__Firmicutes_A	c__Clostridia	o__Christensenellales	f__CAG-74	g__SFMI01	s__SFMI01 sp004556155
MAGs_30	2.1457			-		d__Bacteria	p__Firmicutes_A	c__Clostridia	o__Christensenellales	f__CAG-74	g__SFMI01	s__SFMI01 sp004556155
MAGs_593	2.41682			0.0412500165939		d__Bacteria	p__Firmicutes_A	c__Clostridia	o__Christensenellales	f__CAG-74	g__SFHK01	s__SFHK01 sp004556395
MAGs_285	2.35188			-		d__Bacteria	p__Firmicutes_A	c__Clostridia	o__Christensenellales	f__CAG-74	g__SFHK01	s__SFHK01 sp004556395
MAGs_894	2.36503			-		d__Bacteria	p__Firmicutes_A	c__Clostridia	o__Christensenellales	f__CAG-74	g__SFHK01	s__SFHK01 sp004556395
MAGs_819	2.36403			0.0283060432283		d__Bacteria	p__Firmicutes_A	c__Clostridia	o__Christensenellales	f__CAG-74	g__SFHK01	s__SFHK01 sp004556395
MAGs_414	2.44793			-		d__Bacteria	p__Firmicutes_A	c__Clostridia	o__Christensenellales	f__CAG-74	g__RUG756	s__
MAGs_1137	1.94487			-		d__Bacteria	p__Firmicutes_A	c__Clostridia	o__Christensenellales	f__CAG-74	g__RUG563	s__RUG563 sp015056015
MAGs_1363	2.11687			-		d__Bacteria	p__Firmicutes_A	c__Clostridia	o__Christensenellales	f__CAG-74	g__RUG563	s__RUG563 sp015056015
MAGs_204	2.36067			-		d__Bacteria	p__Firmicutes_A	c__Clostridia	o__Christensenellales	f__CAG-74	g__RUG11247	s__RUG11247 sp902767315
MAGs_452	2.47547			-		d__Bacteria	p__Firmicutes_A	c__Clostridia	o__Christensenellales	f__CAG-74	g__RUG11247	s__
MAGs_446	2.36592			-		d__Bacteria	p__Firmicutes_A	c__Clostridia	o__Christensenellales	f__CAG-74	g__Limiplasma	s__Limiplasma sp016297535
MAGs_1357	2.6638			-		d__Bacteria	p__Firmicutes_A	c__Clostridia	o__Christensenellales	f__CAG-74	g__Limiplasma	s__Limiplasma sp004556545
MAGs_253	2.69961			-		d__Bacteria	p__Firmicutes_A	c__Clostridia	o__Christensenellales	f__CAG-74	g__Limiplasma	s__Limiplasma sp004556545
MAGs_651	2.6881			-		d__Bacteria	p__Firmicutes_A	c__Clostridia	o__Christensenellales	f__CAG-74	g__HGM11604	s__HGM11604 sp900769875
MAGs_665	2.4775			-		d__Bacteria	p__Firmicutes_A	c__Clostridia	o__Christensenellales	f__CAG-74	g__Firm-10	s__Firm-10 sp004552515
MAGs_639	2.38865			-		d__Bacteria	p__Firmicutes_A	c__Clostridia	o__Christensenellales	f__CAG-74	g__Firm-10	s__Firm-10 sp004552515
MAGs_553	2.45473			-		d__Bacteria	p__Firmicutes_A	c__Clostridia	o__Christensenellales	f__CAG-74	g__Firm-10	s__Firm-10 sp004552515
MAGs_117	2.58926			-		d__Bacteria	p__Firmicutes_A	c__Clostridia	o__Christensenellales	f__CAG-74	g__Fimadaptatus	s__
MAGs_1286	2.92935			-		d__Bacteria	p__Firmicutes_A	c__Clostridia	o__Christensenellales	f__CAG-74	g__Faecivicinus	s__
MAGs_329	2.75472			-		d__Bacteria	p__Firmicutes_A	c__Clostridia	o__Christensenellales	f__CAG-74	g__	s__
MAGs_1220	2.19235			-		d__Bacteria	p__Firmicutes_A	c__Clostridia	o__Christensenellales	f__CAG-314	g__SFEB01	s__SFEB01 sp004558105
MAGs_478	2.61243			-		d__Bacteria	p__Firmicutes_A	c__Clostridia	o__Christensenellales	f__CAG-314	g__SFEB01	s__SFEB01 sp004558105
MAGs_739	2.08986			-		d__Bacteria	p__Firmicutes_A	c__Clostridia	o__Christensenellales	f__CAG-314	g__SFEB01	s__SFEB01 sp004558105
MAGs_1385	2.44851			-		d__Bacteria	p__Firmicutes_A	c__Clostridia	o__Christensenellales	f__CAG-314	g__SFEB01	s__SFEB01 sp004558105
MAGs_694	2.2143			-		d__Bacteria	p__Firmicutes_A	c__Clostridia	o__Christensenellales	f__CAG-314	g__SFEB01	s__SFEB01 sp004558105
MAGs_101	2.25741			-		d__Bacteria	p__Firmicutes_A	c__Clostridia	o__Christensenellales	f__CAG-314	g__SFEB01	s__SFEB01 sp004558105
MAGs_614	2.76184			-		d__Bacteria	p__Firmicutes_A	c__Clostridia	o__Christensenellales	f__CAG-138	g__UBA1685	s__UBA1685 sp004560435
MAGs_125	2.51672			-		d__Bacteria	p__Firmicutes_A	c__Clostridia	o__Christensenellales	f__CAG-138	g__UBA1685	s__UBA1685 sp004560435
MAGs_912	2.8747			-		d__Bacteria	p__Firmicutes_A	c__Clostridia	o__Christensenellales	f__CAG-138	g__UBA1685	s__UBA1685 sp004560435
MAGs_194	2.83137			-		d__Bacteria	p__Firmicutes_A	c__Clostridia	o__Christensenellales	f__CAG-138	g__UBA1685	s__UBA1685 sp004560435
MAGs_1507	2.54259			-		d__Bacteria	p__Firmicutes_A	c__Clostridia	o__Christensenellales	f__CAG-138	g__UBA1685	s__UBA1685 sp004560435
MAGs_748	1.66727			-		d__Bacteria	p__Firmicutes_A	c__Clostridia	o__Christensenellales	f__CAG-138	g__SFEL01	s__SFEL01 sp016292635
MAGs_1663	1.85951			-		d__Bacteria	p__Firmicutes_A	c__Clostridia	o__Christensenellales	f__CAG-138	g__SFEL01	s__SFEL01 sp016292635
MAGs_114	2.75293			-		d__Bacteria	p__Firmicutes_A	c__Clostridia	o__Christensenellales	f__CAG-138	g__SFEL01	s__SFEL01 sp004557245
MAGs_1313	2.645			-		d__Bacteria	p__Firmicutes_A	c__Clostridia	o__Christensenellales	f__CAG-138	g__SFEL01	s__SFEL01 sp004557245
MAGs_861	2.81561			-		d__Bacteria	p__Firmicutes_A	c__Clostridia	o__Christensenellales	f__CAG-138	g__SFEL01	s__SFEL01 sp004557245
MAGs_605	2.72798			-		d__Bacteria	p__Firmicutes_A	c__Clostridia	o__Christensenellales	f__CAG-138	g__SFEL01	s__SFEL01 sp004557245
MAGs_152	2.72237			-		d__Bacteria	p__Firmicutes_A	c__Clostridia	o__Christensenellales	f__CAG-138	g__SFEL01	s__SFEL01 sp004557245
MAGs_1162	2.65017			-		d__Bacteria	p__Firmicutes_A	c__Clostridia	o__Christensenellales	f__CAG-138	g__SFEL01	s__SFEL01 sp004557245
MAGs_955	2.60463			-		d__Bacteria	p__Firmicutes_A	c__Clostridia	o__Christensenellales	f__CAG-138	g__SFEL01	s__SFEL01 sp004557245
MAGs_421	2.63737			-		d__Bacteria	p__Firmicutes_A	c__Clostridia	o__Christensenellales	f__CAG-138	g__SFEL01	s__SFEL01 sp004557245
MAGs_1022	2.63671			-		d__Bacteria	p__Firmicutes_A	c__Clostridia	o__Christensenellales	f__CAG-138	g__SFEL01	s__SFEL01 sp004557245
MAGs_1563	2.60459			-		d__Bacteria	p__Firmicutes_A	c__Clostridia	o__Christensenellales	f__CAG-138	g__SFEL01	s__SFEL01 sp004557245
MAGs_1523	2.62713			-		d__Bacteria	p__Firmicutes_A	c__Clostridia	o__Christensenellales	f__CAG-138	g__SFEL01	s__SFEL01 sp004557245
MAGs_1183	2.67083			-		d__Bacteria	p__Firmicutes_A	c__Clostridia	o__Christensenellales	f__CAG-138	g__SFEL01	s__SFEL01 sp004557245
MAGs_259	2.64623			-		d__Bacteria	p__Firmicutes_A	c__Clostridia	o__Christensenellales	f__CAG-138	g__SFEL01	s__SFEL01 sp004557245
MAGs_366	2.9976			-		d__Bacteria	p__Firmicutes_A	c__Clostridia	o__Christensenellales	f__CAG-138	g__SFDB01	s__SFDB01 sp004558825
MAGs_1340	3.13921			-		d__Bacteria	p__Firmicutes_A	c__Clostridia	o__Christensenellales	f__CAG-138	g__SFDB01	s__SFDB01 sp004558825
MAGs_1586	2.9101			-		d__Bacteria	p__Firmicutes_A	c__Clostridia	o__Christensenellales	f__CAG-138	g__SFDB01	s__SFDB01 sp004558825
MAGs_777	2.98535			-		d__Bacteria	p__Firmicutes_A	c__Clostridia	o__Christensenellales	f__CAG-138	g__SFDB01	s__SFDB01 sp004558825
MAGs_176	2.91399			-		d__Bacteria	p__Firmicutes_A	c__Clostridia	o__Christensenellales	f__CAG-138	g__SFDB01	s__SFDB01 sp004558825
MAGs_1381	2.84082			-		d__Bacteria	p__Firmicutes_A	c__Clostridia	o__Christensenellales	f__CAG-138	g__SFDB01	s__SFDB01 sp004558825
MAGs_1387	2.96061			-		d__Bacteria	p__Firmicutes_A	c__Clostridia	o__Christensenellales	f__CAG-138	g__SFDB01	s__SFDB01 sp004558825
MAGs_970	3.03632			-		d__Bacteria	p__Firmicutes_A	c__Clostridia	o__Christensenellales	f__CAG-138	g__SFDB01	s__SFDB01 sp004558825
MAGs_1632	2.86869			-		d__Bacteria	p__Firmicutes_A	c__Clostridia	o__Christensenellales	f__CAG-138	g__SFDB01	s__SFDB01 sp004558825
MAGs_14	2.96304			-		d__Bacteria	p__Firmicutes_A	c__Clostridia	o__Christensenellales	f__CAG-138	g__SFDB01	s__SFDB01 sp004558825
MAGs_1332	3.14035			-		d__Bacteria	p__Firmicutes_A	c__Clostridia	o__Christensenellales	f__CAG-138	g__SFDB01	s__SFDB01 sp004558825
MAGs_93	2.60478			-		d__Bacteria	p__Firmicutes_A	c__Clostridia	o__Christensenellales	f__CAG-138	g__RUG472	s__RUG472 sp900545265
MAGs_53	2.31163			-		d__Bacteria	p__Firmicutes_A	c__Clostridia	o__Christensenellales	f__CAG-138	g__RGIG3141	s__
MAGs_56	2.32877			-		d__Bacteria	p__Firmicutes_A	c__Clostridia	o__Christensenellales	f__CAG-138	g__RGIG3141	s__
MAGs_4	2.23157			-		d__Bacteria	p__Firmicutes_A	c__Clostridia	o__Christensenellales	f__CAG-138	g__RGIG3141	s__
MAGs_1039	2.31065			-		d__Bacteria	p__Firmicutes_A	c__Clostridia	o__Christensenellales	f__CAG-138	g__RGIG3141	s__
MAGs_507	2.38477			-		d__Bacteria	p__Firmicutes_A	c__Clostridia	o__Christensenellales	f__CAG-138	g__RGIG3141	s__
MAGs_213	2.33019			-		d__Bacteria	p__Firmicutes_A	c__Clostridia	o__Christensenellales	f__CAG-138	g__RGIG3141	s__
MAGs_830	3.61412			-		d__Bacteria	p__Firmicutes_A	c__Clostridia	o__Christensenellales	f__CAG-138	g__RGIG1693	s__RGIG1693 sp016293975
MAGs_52	3.64185			-		d__Bacteria	p__Firmicutes_A	c__Clostridia	o__Christensenellales	f__CAG-138	g__Phil1	s__Phil1 sp004558525
MAGs_850	3.69698			-		d__Bacteria	p__Firmicutes_A	c__Clostridia	o__Christensenellales	f__CAG-138	g__Phil1	s__Phil1 sp004558525
MAGs_633	3.76329			-		d__Bacteria	p__Firmicutes_A	c__Clostridia	o__Christensenellales	f__CAG-138	g__Phil1	s__Phil1 sp004558525
MAGs_545	2.49475			-		d__Bacteria	p__Firmicutes_A	c__Clostridia	o__Christensenellales	f__CAG-138	g__Phil1	s__Phil1 sp001940855
MAGs_1637	2.61708			-		d__Bacteria	p__Firmicutes_A	c__Clostridia	o__Christensenellales	f__CAG-138	g__Phil1	s__Phil1 sp001940855
MAGs_1310	2.96679			-		d__Bacteria	p__Firmicutes_A	c__Clostridia	o__Christensenellales	f__CAG-138	g__PeH17	s__PeH17 sp900542285
MAGs_1229	2.92355			-		d__Bacteria	p__Firmicutes_A	c__Clostridia	o__Christensenellales	f__CAG-138	g__PeH17	s__PeH17 sp900542285
MAGs_1131	2.88223			-		d__Bacteria	p__Firmicutes_A	c__Clostridia	o__Christensenellales	f__CAG-138	g__PeH17	s__PeH17 sp900542285
MAGs_1717	3.20052			-		d__Bacteria	p__Firmicutes_A	c__Clostridia	o__Christensenellales	f__CAG-138	g__PeH17	s__PeH17 sp900542285
MAGs_1680	2.94595			-		d__Bacteria	p__Firmicutes_A	c__Clostridia	o__Christensenellales	f__CAG-138	g__PeH17	s__PeH17 sp900542285
MAGs_82	2.94694			-		d__Bacteria	p__Firmicutes_A	c__Clostridia	o__Christensenellales	f__CAG-138	g__PeH17	s__PeH17 sp900542285
MAGs_889	2.92142			-		d__Bacteria	p__Firmicutes_A	c__Clostridia	o__Christensenellales	f__CAG-138	g__PeH17	s__PeH17 sp900542285
MAGs_1624	2.95629			-		d__Bacteria	p__Firmicutes_A	c__Clostridia	o__Christensenellales	f__CAG-138	g__PeH17	s__PeH17 sp900542285
MAGs_1041	2.90359			-		d__Bacteria	p__Firmicutes_A	c__Clostridia	o__Christensenellales	f__CAG-138	g__PeH17	s__PeH17 sp900542285
MAGs_1043	2.97			-		d__Bacteria	p__Firmicutes_A	c__Clostridia	o__Christensenellales	f__CAG-138	g__PeH17	s__PeH17 sp900542285
MAGs_266	3.12814			-		d__Bacteria	p__Firmicutes_A	c__Clostridia	o__Christensenellales	f__CAG-138	g__PeH17	s__PeH17 sp900542285
MAGs_100	2.83536			-		d__Bacteria	p__Firmicutes_A	c__Clostridia	o__Christensenellales	f__CAG-138	g__PeH17	s__PeH17 sp900542285
MAGs_296	2.89259			-		d__Bacteria	p__Firmicutes_A	c__Clostridia	o__Christensenellales	f__CAG-138	g__PeH17	s__PeH17 sp004556165
MAGs_612	3.03804			-		d__Bacteria	p__Firmicutes_A	c__Clostridia	o__Christensenellales	f__CAG-138	g__PeH17	s__PeH17 sp004556165
MAGs_1200	2.89977			-		d__Bacteria	p__Firmicutes_A	c__Clostridia	o__Christensenellales	f__CAG-138	g__PeH17	s__PeH17 sp004556165
MAGs_66	3.06055			-		d__Bacteria	p__Firmicutes_A	c__Clostridia	o__Christensenellales	f__CAG-138	g__PeH17	s__PeH17 sp004556165
MAGs_944	2.97328			-		d__Bacteria	p__Firmicutes_A	c__Clostridia	o__Christensenellales	f__CAG-138	g__PeH17	s__PeH17 sp004556165
MAGs_1604	3.1353			-		d__Bacteria	p__Firmicutes_A	c__Clostridia	o__Christensenellales	f__CAG-138	g__PeH17	s__PeH17 sp004556165
MAGs_1544	3.1928			-		d__Bacteria	p__Firmicutes_A	c__Clostridia	o__Christensenellales	f__CAG-138	g__PeH17	s__PeH17 sp004556165
MAGs_234	2.9551			-		d__Bacteria	p__Firmicutes_A	c__Clostridia	o__Christensenellales	f__CAG-138	g__PeH17	s__PeH17 sp004556165
MAGs_309	3.24376			-		d__Bacteria	p__Firmicutes_A	c__Clostridia	o__Christensenellales	f__CAG-138	g__PeH17	s__PeH17 sp004556165
MAGs_33	2.99234			-		d__Bacteria	p__Firmicutes_A	c__Clostridia	o__Christensenellales	f__CAG-138	g__PeH17	s__PeH17 sp004556165
MAGs_1644	2.29408			0.0443481380961		d__Bacteria	p__Firmicutes_A	c__Clostridia	o__Christensenellales	f__CAG-138	g__PeH17	s__PeH17 sp000435055
MAGs_816	2.60248			-		d__Bacteria	p__Firmicutes_A	c__Clostridia	o__Christensenellales	f__CAG-138	g__CAG-1024	s__CAG-1024 sp004554165
MAGs_1656	2.00779			-		d__Bacteria	p__Firmicutes_A	c__Clostridia	o__Christensenellales	f__CAG-138	g__CAG-1024	s__CAG-1024 sp000432015
MAGs_892	2.14308			-		d__Bacteria	p__Firmicutes_A	c__Clostridia	o__Christensenellales	f__CAG-138	g__CAG-1024	s__CAG-1024 sp000432015
MAGs_392	2.08478			-		d__Bacteria	p__Firmicutes_A	c__Clostridia	o__Christensenellales	f__CAG-138	g__CAG-1024	s__CAG-1024 sp000432015
MAGs_789	2.42636			-		d__Bacteria	p__Firmicutes_A	c__Clostridia	o__Christensenellales	f__CAG-138	g__CAG-1024	s__CAG-1024 sp000432015
MAGs_225	2.14415			-		d__Bacteria	p__Firmicutes_A	c__Clostridia	o__Christensenellales	f__CAG-138	g__CAG-1024	s__CAG-1024 sp000432015
MAGs_495	2.17544			-		d__Bacteria	p__Firmicutes_A	c__Clostridia	o__Christensenellales	f__CAG-138	g__CAG-1024	s__CAG-1024 sp000432015
MAGs_13	2.15954			-		d__Bacteria	p__Firmicutes_A	c__Clostridia	o__Christensenellales	f__CAG-1252	g__RUG14300	s__
MAGs_615	2.13668			-		d__Bacteria	p__Firmicutes_A	c__Clostridia	o__Christensenellales	f__Borkfalkiaceae	g__UBA1259	s__
MAGs_1430	2.13363			-		d__Bacteria	p__Firmicutes_A	c__Clostridia	o__Christensenellales	f__Borkfalkiaceae	g__UBA1259	s__
MAGs_96	2.20607			-		d__Bacteria	p__Firmicutes_A	c__Clostridia	o__Christensenellales	f__Borkfalkiaceae	g__UBA1259	s__
MAGs_207	2.52576			-		d__Bacteria	p__Firmicutes_A	c__Clostridia	o__Christensenellales	f__Borkfalkiaceae	g__UBA1259	s__
MAGs_528	2.34853			-		d__Bacteria	p__Firmicutes_A	c__Clostridia	o__Christensenellales	f__Borkfalkiaceae	g__UBA1259	s__
MAGs_648	2.14464			-		d__Bacteria	p__Firmicutes_A	c__Clostridia	o__Christensenellales	f__Borkfalkiaceae	g__UBA1259	s__
MAGs_1505	1.91495			-		d__Bacteria	p__Firmicutes_A	c__Clostridia	o__Christensenellales	f__Borkfalkiaceae	g__UBA1259	s__
MAGs_1454	0.598934			-		d__Bacteria	p__Firmicutes	c__Bacilli	o__RFN20	f__CAG-826	g__RUG13091	s__RUG13091 sp016298185
MAGs_36	2.35897			-		d__Bacteria	p__Firmicutes	c__Bacilli	o__RFN20	f__CAG-826	g__RUG13091	s__
MAGs_1451	2.61251			-		d__Bacteria	p__Firmicutes	c__Bacilli	o__RFN20	f__CAG-826	g__Onthovivens	s__Onthovivens sp900540365
MAGs_1333	2.94469			-		d__Bacteria	p__Firmicutes	c__Bacilli	o__RFN20	f__CAG-826	g__Enteromonas	s__Enteromonas sp900550795
MAGs_1428	2.08368			-		d__Bacteria	p__Firmicutes	c__Bacilli	o__RFN20	f__CAG-826	g__Enteromonas	s__Enteromonas sp900539595
MAGs_1665	2.20754			-		d__Bacteria	p__Firmicutes	c__Bacilli	o__RFN20	f__CAG-826	g__Enteromonas	s__Enteromonas sp900539595
MAGs_25	2.11819			-		d__Bacteria	p__Firmicutes	c__Bacilli	o__RFN20	f__CAG-826	g__Enteromonas	s__Enteromonas sp900539595
MAGs_567	2.45225			-		d__Bacteria	p__Firmicutes	c__Bacilli	o__RFN20	f__CAG-826	g__Enteromonas	s__Enteromonas sp004561785
MAGs_436	2.87921			-		d__Bacteria	p__Firmicutes	c__Bacilli	o__RFN20	f__CAG-826	g__Enteromonas	s__
MAGs_1629	2.84882			-		d__Bacteria	p__Firmicutes	c__Bacilli	o__RFN20	f__CAG-826	g__Enteromonas	s__
MAGs_1266	2.23156			-		d__Bacteria	p__Firmicutes	c__Bacilli	o__RFN20	f__CAG-826	g__Enteromonas	s__
MAGs_906	2.68021			-		d__Bacteria	p__Firmicutes	c__Bacilli	o__RFN20	f__CAG-288	g__HGM10890	s__HGM10890 sp900769965
MAGs_1396	2.66541			-		d__Bacteria	p__Firmicutes	c__Bacilli	o__RFN20	f__CAG-288	g__HGM10890	s__HGM10890 sp900769965
MAGs_1654	2.22436			-		d__Bacteria	p__Firmicutes	c__Bacilli	o__RFN20	f__CAG-288	g__Enterosoma	s__
MAGs_284	2.3279			-		d__Bacteria	p__Firmicutes	c__Bacilli	o__RFN20	f__CAG-288	g__Enterosoma	s__
MAGs_458	2.31528			-		d__Bacteria	p__Firmicutes	c__Bacilli	o__RFN20	f__CAG-288	g__Enterosoma	s__
MAGs_833	2.2793			-		d__Bacteria	p__Firmicutes	c__Bacilli	o__RFN20	f__CAG-288	g__Enterosoma	s__
MAGs_1213	3.04595			-		d__Bacteria	p__Firmicutes	c__Bacilli	o__RF39	f__UBA660	g__UMGS1611	s__
MAGs_632	3.18218			-		d__Bacteria	p__Firmicutes	c__Bacilli	o__RF39	f__UBA660	g__UMGS1449	s__
MAGs_470	2.87398			-		d__Bacteria	p__Firmicutes	c__Bacilli	o__RF39	f__UBA660	g__UBA3789	s__UBA3789 sp900543055
MAGs_1197	3.14408			-		d__Bacteria	p__Firmicutes	c__Bacilli	o__RF39	f__UBA660	g__SIG200	s__
MAGs_1651	2.44815			-		d__Bacteria	p__Firmicutes	c__Bacilli	o__RF39	f__UBA660	g__Scybalousia	s__
MAGs_441	3.03442			-		d__Bacteria	p__Firmicutes	c__Bacilli	o__RF39	f__UBA660	g__RUG13868	s__
MAGs_1124	2.5473			-		d__Bacteria	p__Firmicutes	c__Bacilli	o__RF39	f__UBA660	g__RUG11241	s__
MAGs_1023	2.90435			-		d__Bacteria	p__Firmicutes	c__Bacilli	o__RF39	f__UBA660	g__JAEDMO01	s__JAEDMO01 sp016302935
MAGs_685	3.25085			-		d__Bacteria	p__Firmicutes	c__Bacilli	o__RF39	f__UBA660	g__JAEDMO01	s__JAEDMO01 sp016302935
MAGs_834	3.0864			-		d__Bacteria	p__Firmicutes	c__Bacilli	o__RF39	f__UBA660	g__JAEDMO01	s__
MAGs_1415	3.55897			-		d__Bacteria	p__Firmicutes	c__Bacilli	o__RF39	f__UBA660	g__CAG-914	s__CAG-914 sp000437895
MAGs_1410	3.34567			-		d__Bacteria	p__Firmicutes	c__Bacilli	o__RF39	f__UBA660	g__CAG-914	s__CAG-914 sp000437895
MAGs_653	3.13814			-		d__Bacteria	p__Firmicutes	c__Bacilli	o__RF39	f__UBA660	g__CAG-914	s__CAG-914 sp000437895
MAGs_494	3.38661			-		d__Bacteria	p__Firmicutes	c__Bacilli	o__RF39	f__UBA660	g__CAG-914	s__CAG-914 sp000437895
MAGs_1114	3.37044			-		d__Bacteria	p__Firmicutes	c__Bacilli	o__RF39	f__UBA660	g__CAG-914	s__
MAGs_674	3.51439			-		d__Bacteria	p__Firmicutes	c__Bacilli	o__RF39	f__UBA660	g__CAG-877	s__
MAGs_1504	3.04447			-		d__Bacteria	p__Firmicutes	c__Bacilli	o__RF39	f__UBA660	g__CAG-877	s__
MAGs_1063	3.34804			-		d__Bacteria	p__Firmicutes	c__Bacilli	o__RF39	f__UBA660	g__CAG-710	s__CAG-710 sp000432595
MAGs_813	3.17771			-		d__Bacteria	p__Firmicutes	c__Bacilli	o__RF39	f__UBA660	g__CAG-533	s__CAG-533 sp900553855
MAGs_503	3.07456			-		d__Bacteria	p__Firmicutes	c__Bacilli	o__RF39	f__UBA660	g__CAG-302	s__
MAGs_631	3.54448			-		d__Bacteria	p__Firmicutes	c__Bacilli	o__RF39	f__UBA660	g__CAG-1000	s__CAG-1000 sp000436975
MAGs_164	3.05216			-		d__Bacteria	p__Firmicutes	c__Bacilli	o__RF39	f__UBA660	g__CAG-1000	s__
MAGs_1702	2.87041			-		d__Bacteria	p__Firmicutes	c__Bacilli	o__RF39	f__UBA660	g__Aphodocola	s__Aphodocola sp000434835
MAGs_961	2.66503			-		d__Bacteria	p__Firmicutes	c__Bacilli	o__ML615J-28	f__CAG-313	g__CAG-313	s__CAG-313 sp003539625
MAGs_1270	2.78886			-		d__Bacteria	p__Firmicutes	c__Bacilli	o__Lactobacillales	f__Streptococcaceae	g__Streptococcus	s__Streptococcus hyointestinalis
MAGs_1508	3.19066			-		d__Bacteria	p__Firmicutes	c__Bacilli	o__Lactobacillales	f__Streptococcaceae	g__Streptococcus	s__Streptococcus hyointestinalis
MAGs_872	3.84449			-		d__Bacteria	p__Firmicutes	c__Bacilli	o__Lactobacillales	f__Streptococcaceae	g__Streptococcus	s__Streptococcus alactolyticus
MAGs_934	3.35558			-		d__Bacteria	p__Firmicutes	c__Bacilli	o__Lactobacillales	f__Lactobacillaceae	g__Limosilactobacillus	s__Limosilactobacillus reuteri
MAGs_83	3.39142			-		d__Bacteria	p__Firmicutes	c__Bacilli	o__Lactobacillales	f__Lactobacillaceae	g__Limosilactobacillus	s__Limosilactobacillus reuteri
MAGs_1621	3.40025			-		d__Bacteria	p__Firmicutes	c__Bacilli	o__Lactobacillales	f__Lactobacillaceae	g__Limosilactobacillus	s__Limosilactobacillus reuteri
MAGs_1499	3.35996			-		d__Bacteria	p__Firmicutes	c__Bacilli	o__Lactobacillales	f__Lactobacillaceae	g__Limosilactobacillus	s__Limosilactobacillus reuteri
MAGs_295	1.97431			-		d__Bacteria	p__Firmicutes	c__Bacilli	o__Lactobacillales	f__Lactobacillaceae	g__Limosilactobacillus	s__Limosilactobacillus mucosae
MAGs_239	3.58553			-		d__Bacteria	p__Firmicutes	c__Bacilli	o__Lactobacillales	f__Lactobacillaceae	g__Lactobacillus	s__Lactobacillus johnsonii
MAGs_1688	2.1761			-		d__Bacteria	p__Firmicutes	c__Bacilli	o__Lactobacillales	f__Lactobacillaceae	g__Lactobacillus	s__Lactobacillus delbrueckii_B
MAGs_187	3.93772			-		d__Bacteria	p__Firmicutes	c__Bacilli	o__Lactobacillales	f__Lactobacillaceae	g__Lactobacillus	s__Lactobacillus amylovorus
MAGs_1094	3.13419			-		d__Bacteria	p__Firmicutes	c__Bacilli	o__Haloplasmatales_A	f__Turicibacteraceae	g__Turicibacter	s__Turicibacter sp001543345
MAGs_1223	2.1848			-		d__Bacteria	p__Firmicutes	c__Bacilli	o__Erysipelotrichales	f__Erysipelotrichaceae	g__UBA636	s__UBA636 sp002299675
MAGs_876	2.1316			-		d__Bacteria	p__Firmicutes	c__Bacilli	o__Erysipelotrichales	f__Erysipelotrichaceae	g__UBA636	s__UBA636 sp002299675
MAGs_475	2.13903			-		d__Bacteria	p__Firmicutes	c__Bacilli	o__Erysipelotrichales	f__Erysipelotrichaceae	g__UBA636	s__UBA636 sp002299675
MAGs_294	2.17738			-		d__Bacteria	p__Firmicutes	c__Bacilli	o__Erysipelotrichales	f__Erysipelotrichaceae	g__UBA636	s__UBA636 sp002299675
MAGs_1300	2.18158			-		d__Bacteria	p__Firmicutes	c__Bacilli	o__Erysipelotrichales	f__Erysipelotrichaceae	g__UBA636	s__UBA636 sp002299675
MAGs_40	2.15364			-		d__Bacteria	p__Firmicutes	c__Bacilli	o__Erysipelotrichales	f__Erysipelotrichaceae	g__UBA636	s__UBA636 sp002299675
MAGs_867	2.19719			-		d__Bacteria	p__Firmicutes	c__Bacilli	o__Erysipelotrichales	f__Erysipelotrichaceae	g__UBA636	s__UBA636 sp002299675
MAGs_1684	2.16161			-		d__Bacteria	p__Firmicutes	c__Bacilli	o__Erysipelotrichales	f__Erysipelotrichaceae	g__UBA636	s__UBA636 sp002299675
MAGs_1320	2.29351			-		d__Bacteria	p__Firmicutes	c__Bacilli	o__Erysipelotrichales	f__Erysipelotrichaceae	g__UBA636	s__UBA636 sp002299675
MAGs_448	2.21162			-		d__Bacteria	p__Firmicutes	c__Bacilli	o__Erysipelotrichales	f__Erysipelotrichaceae	g__UBA636	s__UBA636 sp002299675
MAGs_1177	2.12141			-		d__Bacteria	p__Firmicutes	c__Bacilli	o__Erysipelotrichales	f__Erysipelotrichaceae	g__UBA636	s__UBA636 sp002299675
MAGs_380	2.21552			-		d__Bacteria	p__Firmicutes	c__Bacilli	o__Erysipelotrichales	f__Erysipelotrichaceae	g__UBA636	s__UBA636 sp002299675
MAGs_959	2.22491			-		d__Bacteria	p__Firmicutes	c__Bacilli	o__Erysipelotrichales	f__Erysipelotrichaceae	g__UBA636	s__UBA636 sp002299675
MAGs_904	2.21301			-		d__Bacteria	p__Firmicutes	c__Bacilli	o__Erysipelotrichales	f__Erysipelotrichaceae	g__UBA636	s__UBA636 sp002299675
MAGs_1715	2.34001			-		d__Bacteria	p__Firmicutes	c__Bacilli	o__Erysipelotrichales	f__Erysipelotrichaceae	g__UBA636	s__UBA636 sp002299675
MAGs_1628	2.1748			-		d__Bacteria	p__Firmicutes	c__Bacilli	o__Erysipelotrichales	f__Erysipelotrichaceae	g__UBA636	s__UBA636 sp002299675
MAGs_1141	2.15843			-		d__Bacteria	p__Firmicutes	c__Bacilli	o__Erysipelotrichales	f__Erysipelotrichaceae	g__UBA636	s__UBA636 sp002299675
MAGs_1700	2.21691			-		d__Bacteria	p__Firmicutes	c__Bacilli	o__Erysipelotrichales	f__Erysipelotrichaceae	g__UBA636	s__UBA636 sp002299675
MAGs_1612	2.16894			-		d__Bacteria	p__Firmicutes	c__Bacilli	o__Erysipelotrichales	f__Erysipelotrichaceae	g__UBA636	s__UBA636 sp002299675
MAGs_1448	2.24196			-		d__Bacteria	p__Firmicutes	c__Bacilli	o__Erysipelotrichales	f__Erysipelotrichaceae	g__UBA636	s__UBA636 sp002299675
MAGs_237	2.22177			-		d__Bacteria	p__Firmicutes	c__Bacilli	o__Erysipelotrichales	f__Erysipelotrichaceae	g__UBA636	s__UBA636 sp002299675
MAGs_1181	2.24783			-		d__Bacteria	p__Firmicutes	c__Bacilli	o__Erysipelotrichales	f__Erysipelotrichaceae	g__UBA636	s__UBA636 sp002299675
MAGs_656	2.18665			-		d__Bacteria	p__Firmicutes	c__Bacilli	o__Erysipelotrichales	f__Erysipelotrichaceae	g__UBA636	s__UBA636 sp002299675
MAGs_1671	2.14584			-		d__Bacteria	p__Firmicutes	c__Bacilli	o__Erysipelotrichales	f__Erysipelotrichaceae	g__UBA636	s__UBA636 sp002299675
MAGs_1460	2.14005			-		d__Bacteria	p__Firmicutes	c__Bacilli	o__Erysipelotrichales	f__Erysipelotrichaceae	g__UBA636	s__UBA636 sp002299675
MAGs_1503	2.18538			-		d__Bacteria	p__Firmicutes	c__Bacilli	o__Erysipelotrichales	f__Erysipelotrichaceae	g__UBA636	s__UBA636 sp002299675
MAGs_1259	2.15377			-		d__Bacteria	p__Firmicutes	c__Bacilli	o__Erysipelotrichales	f__Erysipelotrichaceae	g__UBA636	s__UBA636 sp002299675
MAGs_1314	2.43574			-		d__Bacteria	p__Firmicutes	c__Bacilli	o__Erysipelotrichales	f__Erysipelotrichaceae	g__UBA636	s__
MAGs_389	1.98416			-		d__Bacteria	p__Firmicutes	c__Bacilli	o__Erysipelotrichales	f__Erysipelotrichaceae	g__UBA636	s__
MAGs_168	2.22632			-		d__Bacteria	p__Firmicutes	c__Bacilli	o__Erysipelotrichales	f__Erysipelotrichaceae	g__UBA636	s__
MAGs_689	2.1392			-		d__Bacteria	p__Firmicutes	c__Bacilli	o__Erysipelotrichales	f__Erysipelotrichaceae	g__UBA636	s__
MAGs_675	1.98179			-		d__Bacteria	p__Firmicutes	c__Bacilli	o__Erysipelotrichales	f__Erysipelotrichaceae	g__UBA636	s__
MAGs_1685	2.80321			-		d__Bacteria	p__Firmicutes	c__Bacilli	o__Erysipelotrichales	f__Erysipelotrichaceae	g__UBA1783	s__UBA1783 sp016302195
MAGs_1365	2.71863			-		d__Bacteria	p__Firmicutes	c__Bacilli	o__Erysipelotrichales	f__Erysipelotrichaceae	g__UBA1783	s__UBA1783 sp016302195
MAGs_406	3.10108			-		d__Bacteria	p__Firmicutes	c__Bacilli	o__Erysipelotrichales	f__Erysipelotrichaceae	g__UBA1783	s__UBA1783 sp016302195
MAGs_511	2.91126			-		d__Bacteria	p__Firmicutes	c__Bacilli	o__Erysipelotrichales	f__Erysipelotrichaceae	g__UBA1783	s__UBA1783 sp016302195
MAGs_1530	2.78908			-		d__Bacteria	p__Firmicutes	c__Bacilli	o__Erysipelotrichales	f__Erysipelotrichaceae	g__UBA1783	s__UBA1783 sp016302195
MAGs_1139	2.82653			-		d__Bacteria	p__Firmicutes	c__Bacilli	o__Erysipelotrichales	f__Erysipelotrichaceae	g__UBA1783	s__
MAGs_1028	2.89043			-		d__Bacteria	p__Firmicutes	c__Bacilli	o__Erysipelotrichales	f__Erysipelotrichaceae	g__UBA1783	s__
MAGs_198	3.02112			-		d__Bacteria	p__Firmicutes	c__Bacilli	o__Erysipelotrichales	f__Erysipelotrichaceae	g__UBA1783	s__
MAGs_831	2.65173			-		d__Bacteria	p__Firmicutes	c__Bacilli	o__Erysipelotrichales	f__Erysipelotrichaceae	g__Holdemanella	s__Holdemanella porci
MAGs_1268	2.3143			-		d__Bacteria	p__Firmicutes	c__Bacilli	o__Erysipelotrichales	f__Erysipelotrichaceae	g__Bulleidia	s__Bulleidia sp900539965
MAGs_810	2.58517			-		d__Bacteria	p__Firmicutes	c__Bacilli	o__Erysipelotrichales	f__Erysipelotrichaceae	g__Bulleidia	s__Bulleidia sp016293365
MAGs_738	2.53172			0.0412500165939		d__Bacteria	p__Firmicutes	c__Bacilli	o__Erysipelotrichales	f__Erysipelotrichaceae	g__	s__
MAGs_1103	2.40783			-		d__Bacteria	p__Firmicutes	c__Bacilli	o__Erysipelotrichales	f__Erysipelotrichaceae	g__	s__
MAGs_710	2.43162			-		d__Bacteria	p__Firmicutes	c__Bacilli	o__Erysipelotrichales	f__Erysipelotrichaceae	g__	s__
MAGs_367	2.44012			0.0101652		d__Bacteria	p__Firmicutes	c__Bacilli	o__Erysipelotrichales	f__Erysipelotrichaceae	g__	s__
MAGs_1070	2.41728			0.00407199421773		d__Bacteria	p__Firmicutes	c__Bacilli	o__Erysipelotrichales	f__Erysipelotrichaceae	g__	s__
MAGs_1086	2.44076			0.0233422020129		d__Bacteria	p__Firmicutes	c__Bacilli	o__Erysipelotrichales	f__Erysipelotrichaceae	g__	s__
MAGs_103	2.54655			-		d__Bacteria	p__Firmicutes	c__Bacilli	o__Erysipelotrichales	f__Erysipelotrichaceae	g__	s__
MAGs_1366	2.49425			-		d__Bacteria	p__Firmicutes	c__Bacilli	o__Erysipelotrichales	f__Coprobacillaceae	g__Faecalibacillus	s__
MAGs_624	3.0645			-		d__Bacteria	p__Firmicutes	c__Bacilli	o__Erysipelotrichales	f__Coprobacillaceae	g__Catenibacterium	s__Catenibacterium mitsuokai
MAGs_1163	2.8818			-		d__Bacteria	p__Firmicutes	c__Bacilli	o__Erysipelotrichales	f__Coprobacillaceae	g__Catenibacterium	s__Catenibacterium mitsuokai
MAGs_51	2.99186			-		d__Bacteria	p__Fibrobacterota	c__Fibrobacteria	o__Fibrobacterales	f__Fibrobacteraceae	g__Hallerella	s__Hallerella succinigenes
MAGs_919	3.107			-		d__Bacteria	p__Fibrobacterota	c__Fibrobacteria	o__Fibrobacterales	f__Fibrobacteraceae	g__Hallerella	s__Hallerella succinigenes
MAGs_437	2.91608			-		d__Bacteria	p__Fibrobacterota	c__Fibrobacteria	o__Fibrobacterales	f__Fibrobacteraceae	g__Hallerella	s__Hallerella succinigenes
MAGs_558	2.98784			-		d__Bacteria	p__Fibrobacterota	c__Fibrobacteria	o__Fibrobacterales	f__Fibrobacteraceae	g__Hallerella	s__Hallerella succinigenes
MAGs_996	2.90179			-		d__Bacteria	p__Fibrobacterota	c__Fibrobacteria	o__Fibrobacterales	f__Fibrobacteraceae	g__Hallerella	s__Hallerella succinigenes
MAGs_227	3.1149			-		d__Bacteria	p__Fibrobacterota	c__Fibrobacteria	o__Fibrobacterales	f__Fibrobacteraceae	g__Hallerella	s__Hallerella succinigenes
MAGs_1012	3.04166			-		d__Bacteria	p__Fibrobacterota	c__Fibrobacteria	o__Fibrobacterales	f__Fibrobacteraceae	g__Hallerella	s__Hallerella intestinalis
MAGs_212	3.08251			-		d__Bacteria	p__Fibrobacterota	c__Fibrobacteria	o__Fibrobacterales	f__Fibrobacteraceae	g__Hallerella	s__Hallerella intestinalis
MAGs_681	3.05138			-		d__Bacteria	p__Fibrobacterota	c__Fibrobacteria	o__Fibrobacterales	f__Fibrobacteraceae	g__Hallerella	s__Hallerella intestinalis
MAGs_1294	2.98306			-		d__Bacteria	p__Fibrobacterota	c__Fibrobacteria	o__Fibrobacterales	f__Fibrobacteraceae	g__Hallerella	s__Hallerella intestinalis
MAGs_1338	3.00605			-		d__Bacteria	p__Fibrobacterota	c__Fibrobacteria	o__Fibrobacterales	f__Fibrobacteraceae	g__Hallerella	s__Hallerella intestinalis
MAGs_1331	2.81343			-		d__Bacteria	p__Desulfobacterota_I	c__Desulfovibrionia	o__Desulfovibrionales	f__Desulfovibrionaceae	g__Desulfovibrio	s__Desulfovibrio sp900556755
MAGs_719	2.58772			-		d__Bacteria	p__Desulfobacterota_I	c__Desulfovibrionia	o__Desulfovibrionales	f__Desulfovibrionaceae	g__Desulfovibrio	s__Desulfovibrio sp900556755
MAGs_1076	2.89008			-		d__Bacteria	p__Desulfobacterota_I	c__Desulfovibrionia	o__Desulfovibrionales	f__Desulfovibrionaceae	g__Desulfovibrio	s__Desulfovibrio sp900556755
MAGs_856	2.53267			-		d__Bacteria	p__Desulfobacterota_I	c__Desulfovibrionia	o__Desulfovibrionales	f__Desulfovibrionaceae	g__Desulfovibrio	s__Desulfovibrio sp900319575
MAGs_468	2.26868			-		d__Bacteria	p__Cyanobacteria	c__Vampirovibrionia	o__Gastranaerophilales	f__Gastranaerophilaceae	g__Zag111	s__
MAGs_1474	2.58124			-		d__Bacteria	p__Cyanobacteria	c__Vampirovibrionia	o__Gastranaerophilales	f__Gastranaerophilaceae	g__UBA791	s__
MAGs_1205	2.58077			-		d__Bacteria	p__Cyanobacteria	c__Vampirovibrionia	o__Gastranaerophilales	f__Gastranaerophilaceae	g__UBA6984	s__UBA6984 sp003258725
MAGs_1406	2.57674			-		d__Bacteria	p__Cyanobacteria	c__Vampirovibrionia	o__Gastranaerophilales	f__Gastranaerophilaceae	g__UBA6984	s__
MAGs_1230	2.28304			-		d__Bacteria	p__Cyanobacteria	c__Vampirovibrionia	o__Gastranaerophilales	f__Gastranaerophilaceae	g__UBA1221	s__
MAGs_47	2.1608			-		d__Bacteria	p__Cyanobacteria	c__Vampirovibrionia	o__Gastranaerophilales	f__Gastranaerophilaceae	g__Scatousia	s__Scatousia sp900321895
MAGs_292	2.87235			-		d__Bacteria	p__Cyanobacteria	c__Vampirovibrionia	o__Gastranaerophilales	f__Gastranaerophilaceae	g__RUG841	s__RUG841 sp900772035
MAGs_821	2.28298			-		d__Bacteria	p__Cyanobacteria	c__Vampirovibrionia	o__Gastranaerophilales	f__Gastranaerophilaceae	g__RUG841	s__
MAGs_1081	2.22041			-		d__Bacteria	p__Cyanobacteria	c__Vampirovibrionia	o__Gastranaerophilales	f__Gastranaerophilaceae	g__RUG841	s__
MAGs_243	2.63865			-		d__Bacteria	p__Cyanobacteria	c__Vampirovibrionia	o__Gastranaerophilales	f__Gastranaerophilaceae	g__CAG-196	s__
MAGs_1323	2.95311			-		d__Bacteria	p__Cyanobacteria	c__Vampirovibrionia	o__Gastranaerophilales	f__Gastranaerophilaceae	g__CAG-196	s__
MAGs_931	2.62			-		d__Bacteria	p__Cyanobacteria	c__Vampirovibrionia	o__Gastranaerophilales	f__Gastranaerophilaceae	g__CAG-196	s__
MAGs_781	2.79981			-		d__Bacteria	p__Cyanobacteria	c__Vampirovibrionia	o__Gastranaerophilales	f__Gastranaerophilaceae	g__CAG-196	s__
MAGs_956	2.4322			-		d__Bacteria	p__Cyanobacteria	c__Vampirovibrionia	o__Gastranaerophilales	f__Gastranaerophilaceae	g__Avigastranaerophilus	s__
MAGs_1057	1.97076			-		d__Bacteria	p__Cyanobacteria	c__Vampirovibrionia	o__Gastranaerophilales	f__Gastranaerophilaceae	g__	s__
MAGs_1579	2.42519			-		d__Bacteria	p__Campylobacterota	c__Campylobacteria	o__Campylobacterales	f__Helicobacteraceae	g__Helicobacter_F	s__Helicobacter_F sp003288805
MAGs_1359	2.31842			-		d__Bacteria	p__Campylobacterota	c__Campylobacteria	o__Campylobacterales	f__Helicobacteraceae	g__Helicobacter_D	s__Helicobacter_D sp900770765
MAGs_756	2.23126			-		d__Bacteria	p__Campylobacterota	c__Campylobacteria	o__Campylobacterales	f__Helicobacteraceae	g__Helicobacter_D	s__Helicobacter_D sp900770765
MAGs_1564	2.45479			-		d__Bacteria	p__Campylobacterota	c__Campylobacteria	o__Campylobacterales	f__Helicobacteraceae	g__Helicobacter_D	s__Helicobacter_D sp003288905
MAGs_1142	2.23154			-		d__Bacteria	p__Campylobacterota	c__Campylobacteria	o__Campylobacterales	f__Helicobacteraceae	g__Helicobacter_D	s__Helicobacter_D sp003288905
MAGs_1517	2.46173			-		d__Bacteria	p__Campylobacterota	c__Campylobacteria	o__Campylobacterales	f__Helicobacteraceae	g__Helicobacter_D	s__Helicobacter_D sp003288905
MAGs_293	2.34228			-		d__Bacteria	p__Campylobacterota	c__Campylobacteria	o__Campylobacterales	f__Helicobacteraceae	g__Helicobacter_D	s__
MAGs_1128	2.4365			-		d__Bacteria	p__Campylobacterota	c__Campylobacteria	o__Campylobacterales	f__Helicobacteraceae	g__Helicobacter_D	s__
MAGs_1053	2.45515			-		d__Bacteria	p__Campylobacterota	c__Campylobacteria	o__Campylobacterales	f__Helicobacteraceae	g__Helicobacter_D	s__
MAGs_796	1.74698			-		d__Bacteria	p__Campylobacterota	c__Campylobacteria	o__Campylobacterales	f__Campylobacteraceae	g__Campylobacter_D	s__Campylobacter_D coli
MAGs_1176	2.63085			-		d__Bacteria	p__Campylobacterota	c__Campylobacteria	o__Campylobacterales	f__Campylobacteraceae	g__Campylobacter	s__Campylobacter sp002139915
MAGs_1653	2.28858			-		d__Bacteria	p__Campylobacterota	c__Campylobacteria	o__Campylobacterales	f__Campylobacteraceae	g__Campylobacter	s__
MAGs_902	2.44816			-		d__Bacteria	p__Campylobacterota	c__Campylobacteria	o__Campylobacterales	f__Campylobacteraceae	g__Campylobacter	s__
MAGs_43	2.58833			-		d__Bacteria	p__Bdellovibrionota_C	c__UBA2361	o__UBA2361	f__	g__	s__
MAGs_1072	2.65837			-		d__Bacteria	p__Bdellovibrionota_C	c__UBA2361	o__UBA2361	f__	g__	s__
MAGs_1271	2.81457			-		d__Bacteria	p__Bdellovibrionota_C	c__UBA2361	o__UBA2361	f__	g__	s__
MAGs_1111	2.51012			-		d__Bacteria	p__Bacteroidota	c__Bacteroidia	o__Bacteroidales	f__W3P20-009	g__W3P20-009	s__
MAGs_616	2.56742			-		d__Bacteria	p__Bacteroidota	c__Bacteroidia	o__Bacteroidales	f__UBA932	g__Egerieousia	s__Egerieousia sp004561775
MAGs_594	2.53434			-		d__Bacteria	p__Bacteroidota	c__Bacteroidia	o__Bacteroidales	f__UBA932	g__Egerieousia	s__Egerieousia sp004561775
MAGs_134	3.0262			-		d__Bacteria	p__Bacteroidota	c__Bacteroidia	o__Bacteroidales	f__UBA932	g__Egerieousia	s__Egerieousia sp004561775
MAGs_143	2.56744			-		d__Bacteria	p__Bacteroidota	c__Bacteroidia	o__Bacteroidales	f__UBA932	g__Egerieousia	s__Egerieousia sp004561775
MAGs_85	2.63917			-		d__Bacteria	p__Bacteroidota	c__Bacteroidia	o__Bacteroidales	f__UBA932	g__Egerieousia	s__Egerieousia sp004561775
MAGs_422	2.64424			-		d__Bacteria	p__Bacteroidota	c__Bacteroidia	o__Bacteroidales	f__UBA932	g__Egerieousia	s__Egerieousia sp004561775
MAGs_1024	2.66083			-		d__Bacteria	p__Bacteroidota	c__Bacteroidia	o__Bacteroidales	f__UBA932	g__Egerieousia	s__Egerieousia sp004561775
MAGs_180	2.52831			-		d__Bacteria	p__Bacteroidota	c__Bacteroidia	o__Bacteroidales	f__UBA932	g__Egerieousia	s__Egerieousia sp004561775
MAGs_1149	2.56905			-		d__Bacteria	p__Bacteroidota	c__Bacteroidia	o__Bacteroidales	f__UBA932	g__Egerieousia	s__Egerieousia sp004561775
MAGs_1558	2.72385			-		d__Bacteria	p__Bacteroidota	c__Bacteroidia	o__Bacteroidales	f__UBA932	g__Egerieousia	s__Egerieousia sp004561775
MAGs_32	2.67622			-		d__Bacteria	p__Bacteroidota	c__Bacteroidia	o__Bacteroidales	f__UBA932	g__Egerieousia	s__Egerieousia sp004561775
MAGs_1098	2.62672			-		d__Bacteria	p__Bacteroidota	c__Bacteroidia	o__Bacteroidales	f__UBA932	g__Egerieousia	s__Egerieousia sp004561775
MAGs_1719	3.04634			-		d__Bacteria	p__Bacteroidota	c__Bacteroidia	o__Bacteroidales	f__UBA932	g__Cryptobacteroides	s__Cryptobacteroides sp900769905
MAGs_851	3.04642			-		d__Bacteria	p__Bacteroidota	c__Bacteroidia	o__Bacteroidales	f__UBA932	g__Cryptobacteroides	s__Cryptobacteroides sp900769905
MAGs_173	3.09805			-		d__Bacteria	p__Bacteroidota	c__Bacteroidia	o__Bacteroidales	f__UBA932	g__Cryptobacteroides	s__Cryptobacteroides sp900769905
MAGs_1395	3.09966			-		d__Bacteria	p__Bacteroidota	c__Bacteroidia	o__Bacteroidales	f__UBA932	g__Cryptobacteroides	s__Cryptobacteroides sp900769905
MAGs_209	3.09205			-		d__Bacteria	p__Bacteroidota	c__Bacteroidia	o__Bacteroidales	f__UBA932	g__Cryptobacteroides	s__Cryptobacteroides sp900769905
MAGs_1066	3.05214			-		d__Bacteria	p__Bacteroidota	c__Bacteroidia	o__Bacteroidales	f__UBA932	g__Cryptobacteroides	s__Cryptobacteroides sp900769905
MAGs_54	2.89237			-		d__Bacteria	p__Bacteroidota	c__Bacteroidia	o__Bacteroidales	f__UBA932	g__Cryptobacteroides	s__Cryptobacteroides sp900769145
MAGs_908	2.4704			-		d__Bacteria	p__Bacteroidota	c__Bacteroidia	o__Bacteroidales	f__UBA932	g__Cryptobacteroides	s__Cryptobacteroides sp900546925
MAGs_286	2.49041			-		d__Bacteria	p__Bacteroidota	c__Bacteroidia	o__Bacteroidales	f__UBA932	g__Cryptobacteroides	s__Cryptobacteroides sp900546925
MAGs_373	2.62554			-		d__Bacteria	p__Bacteroidota	c__Bacteroidia	o__Bacteroidales	f__UBA932	g__Cryptobacteroides	s__Cryptobacteroides sp900546925
MAGs_1158	2.474			-		d__Bacteria	p__Bacteroidota	c__Bacteroidia	o__Bacteroidales	f__UBA932	g__Cryptobacteroides	s__Cryptobacteroides sp900546925
MAGs_569	2.49575			-		d__Bacteria	p__Bacteroidota	c__Bacteroidia	o__Bacteroidales	f__UBA932	g__Cryptobacteroides	s__Cryptobacteroides sp900546925
MAGs_191	2.70169			-		d__Bacteria	p__Bacteroidota	c__Bacteroidia	o__Bacteroidales	f__UBA932	g__Cryptobacteroides	s__Cryptobacteroides sp900546925
MAGs_477	2.27323			-		d__Bacteria	p__Bacteroidota	c__Bacteroidia	o__Bacteroidales	f__UBA932	g__Cryptobacteroides	s__Cryptobacteroides sp900546445
MAGs_1277	2.27629			-		d__Bacteria	p__Bacteroidota	c__Bacteroidia	o__Bacteroidales	f__UBA932	g__Cryptobacteroides	s__Cryptobacteroides sp900546445
MAGs_228	2.29327			-		d__Bacteria	p__Bacteroidota	c__Bacteroidia	o__Bacteroidales	f__UBA932	g__Cryptobacteroides	s__Cryptobacteroides sp900546445
MAGs_623	2.91585			-		d__Bacteria	p__Bacteroidota	c__Bacteroidia	o__Bacteroidales	f__UBA932	g__Cryptobacteroides	s__Cryptobacteroides sp016295455
MAGs_1626	3.001			-		d__Bacteria	p__Bacteroidota	c__Bacteroidia	o__Bacteroidales	f__UBA932	g__Cryptobacteroides	s__Cryptobacteroides sp016295455
MAGs_1064	2.80989			-		d__Bacteria	p__Bacteroidota	c__Bacteroidia	o__Bacteroidales	f__UBA932	g__Cryptobacteroides	s__Cryptobacteroides sp016295455
MAGs_1458	2.80653			-		d__Bacteria	p__Bacteroidota	c__Bacteroidia	o__Bacteroidales	f__UBA932	g__Cryptobacteroides	s__Cryptobacteroides sp016295455
MAGs_1419	2.98206			-		d__Bacteria	p__Bacteroidota	c__Bacteroidia	o__Bacteroidales	f__UBA932	g__Cryptobacteroides	s__Cryptobacteroides sp016295245
MAGs_148	2.77594			-		d__Bacteria	p__Bacteroidota	c__Bacteroidia	o__Bacteroidales	f__UBA932	g__Cryptobacteroides	s__Cryptobacteroides sp016295245
MAGs_432	2.7753			-		d__Bacteria	p__Bacteroidota	c__Bacteroidia	o__Bacteroidales	f__UBA932	g__Cryptobacteroides	s__Cryptobacteroides sp016295245
MAGs_163	2.74588			-		d__Bacteria	p__Bacteroidota	c__Bacteroidia	o__Bacteroidales	f__UBA932	g__Cryptobacteroides	s__Cryptobacteroides sp016295245
MAGs_291	2.80262			-		d__Bacteria	p__Bacteroidota	c__Bacteroidia	o__Bacteroidales	f__UBA932	g__Cryptobacteroides	s__Cryptobacteroides sp016295245
MAGs_1281	2.79869			-		d__Bacteria	p__Bacteroidota	c__Bacteroidia	o__Bacteroidales	f__UBA932	g__Cryptobacteroides	s__Cryptobacteroides sp016295245
MAGs_497	2.92051			-		d__Bacteria	p__Bacteroidota	c__Bacteroidia	o__Bacteroidales	f__UBA932	g__Cryptobacteroides	s__Cryptobacteroides sp016295245
MAGs_26	2.75081			-		d__Bacteria	p__Bacteroidota	c__Bacteroidia	o__Bacteroidales	f__UBA932	g__Cryptobacteroides	s__Cryptobacteroides sp016295245
MAGs_1224	2.87192			-		d__Bacteria	p__Bacteroidota	c__Bacteroidia	o__Bacteroidales	f__UBA932	g__Cryptobacteroides	s__Cryptobacteroides sp004556005
MAGs_271	3.16936			-		d__Bacteria	p__Bacteroidota	c__Bacteroidia	o__Bacteroidales	f__UBA932	g__Cryptobacteroides	s__Cryptobacteroides sp004556005
MAGs_711	2.8532			-		d__Bacteria	p__Bacteroidota	c__Bacteroidia	o__Bacteroidales	f__UBA932	g__Cryptobacteroides	s__Cryptobacteroides sp004556005
MAGs_175	2.87842			-		d__Bacteria	p__Bacteroidota	c__Bacteroidia	o__Bacteroidales	f__UBA932	g__Cryptobacteroides	s__Cryptobacteroides sp004556005
MAGs_1531	2.82745			-		d__Bacteria	p__Bacteroidota	c__Bacteroidia	o__Bacteroidales	f__UBA932	g__Cryptobacteroides	s__Cryptobacteroides sp004556005
MAGs_1278	2.86225			-		d__Bacteria	p__Bacteroidota	c__Bacteroidia	o__Bacteroidales	f__UBA932	g__Cryptobacteroides	s__Cryptobacteroides sp004556005
MAGs_773	3.21806			-		d__Bacteria	p__Bacteroidota	c__Bacteroidia	o__Bacteroidales	f__UBA932	g__Cryptobacteroides	s__Cryptobacteroides sp004554455
MAGs_1407	2.50178			-		d__Bacteria	p__Bacteroidota	c__Bacteroidia	o__Bacteroidales	f__UBA932	g__Cryptobacteroides	s__Cryptobacteroides sp004552965
MAGs_1228	2.48209			-		d__Bacteria	p__Bacteroidota	c__Bacteroidia	o__Bacteroidales	f__UBA932	g__Cryptobacteroides	s__Cryptobacteroides sp004552965
MAGs_59	2.43038			-		d__Bacteria	p__Bacteroidota	c__Bacteroidia	o__Bacteroidales	f__UBA932	g__Cryptobacteroides	s__Cryptobacteroides sp004552965
MAGs_1202	2.58538			-		d__Bacteria	p__Bacteroidota	c__Bacteroidia	o__Bacteroidales	f__UBA932	g__Cryptobacteroides	s__Cryptobacteroides sp004552965
MAGs_146	2.43617			-		d__Bacteria	p__Bacteroidota	c__Bacteroidia	o__Bacteroidales	f__UBA932	g__Cryptobacteroides	s__Cryptobacteroides sp004552965
MAGs_89	2.55367			-		d__Bacteria	p__Bacteroidota	c__Bacteroidia	o__Bacteroidales	f__UBA932	g__Cryptobacteroides	s__Cryptobacteroides sp004552965
MAGs_379	2.55154			-		d__Bacteria	p__Bacteroidota	c__Bacteroidia	o__Bacteroidales	f__UBA932	g__Cryptobacteroides	s__Cryptobacteroides sp004552965
MAGs_775	2.51607			-		d__Bacteria	p__Bacteroidota	c__Bacteroidia	o__Bacteroidales	f__UBA932	g__Cryptobacteroides	s__Cryptobacteroides sp004552965
MAGs_1703	2.49893			-		d__Bacteria	p__Bacteroidota	c__Bacteroidia	o__Bacteroidales	f__UBA932	g__Cryptobacteroides	s__Cryptobacteroides sp004552965
MAGs_1713	2.50583			-		d__Bacteria	p__Bacteroidota	c__Bacteroidia	o__Bacteroidales	f__UBA932	g__Cryptobacteroides	s__Cryptobacteroides sp004552965
MAGs_980	2.50164			-		d__Bacteria	p__Bacteroidota	c__Bacteroidia	o__Bacteroidales	f__UBA932	g__Cryptobacteroides	s__Cryptobacteroides sp004552965
MAGs_976	2.61166			-		d__Bacteria	p__Bacteroidota	c__Bacteroidia	o__Bacteroidales	f__UBA932	g__Cryptobacteroides	s__Cryptobacteroides sp004552965
MAGs_206	2.55464			-		d__Bacteria	p__Bacteroidota	c__Bacteroidia	o__Bacteroidales	f__UBA932	g__Cryptobacteroides	s__Cryptobacteroides sp004552965
MAGs_1280	2.53649			-		d__Bacteria	p__Bacteroidota	c__Bacteroidia	o__Bacteroidales	f__UBA932	g__Cryptobacteroides	s__Cryptobacteroides sp004552965
MAGs_1194	2.4246			-		d__Bacteria	p__Bacteroidota	c__Bacteroidia	o__Bacteroidales	f__UBA932	g__Cryptobacteroides	s__Cryptobacteroides sp004552965
MAGs_1060	2.42793			-		d__Bacteria	p__Bacteroidota	c__Bacteroidia	o__Bacteroidales	f__UBA932	g__Cryptobacteroides	s__Cryptobacteroides sp004552965
MAGs_787	2.45608			-		d__Bacteria	p__Bacteroidota	c__Bacteroidia	o__Bacteroidales	f__UBA932	g__Cryptobacteroides	s__Cryptobacteroides sp004552965
MAGs_1452	2.46982			-		d__Bacteria	p__Bacteroidota	c__Bacteroidia	o__Bacteroidales	f__UBA932	g__Cryptobacteroides	s__Cryptobacteroides sp004552965
MAGs_1471	2.47159			-		d__Bacteria	p__Bacteroidota	c__Bacteroidia	o__Bacteroidales	f__UBA932	g__Cryptobacteroides	s__Cryptobacteroides sp004552965
MAGs_728	2.28123			-		d__Bacteria	p__Bacteroidota	c__Bacteroidia	o__Bacteroidales	f__UBA932	g__Cryptobacteroides	s__Cryptobacteroides sp004552615
MAGs_1687	2.3823			-		d__Bacteria	p__Bacteroidota	c__Bacteroidia	o__Bacteroidales	f__UBA932	g__Cryptobacteroides	s__Cryptobacteroides sp004552615
MAGs_169	2.30877			-		d__Bacteria	p__Bacteroidota	c__Bacteroidia	o__Bacteroidales	f__UBA932	g__Cryptobacteroides	s__Cryptobacteroides sp004552615
MAGs_573	2.39535			-		d__Bacteria	p__Bacteroidota	c__Bacteroidia	o__Bacteroidales	f__UBA932	g__Cryptobacteroides	s__Cryptobacteroides sp004552615
MAGs_636	2.828			-		d__Bacteria	p__Bacteroidota	c__Bacteroidia	o__Bacteroidales	f__UBA932	g__Cryptobacteroides	s__Cryptobacteroides sp004552115
MAGs_1597	2.7452			-		d__Bacteria	p__Bacteroidota	c__Bacteroidia	o__Bacteroidales	f__UBA932	g__Cryptobacteroides	s__Cryptobacteroides sp004552115
MAGs_1627	2.76057			-		d__Bacteria	p__Bacteroidota	c__Bacteroidia	o__Bacteroidales	f__UBA932	g__Cryptobacteroides	s__Cryptobacteroides sp004552115
MAGs_1649	2.99939			-		d__Bacteria	p__Bacteroidota	c__Bacteroidia	o__Bacteroidales	f__UBA932	g__Cryptobacteroides	s__Cryptobacteroides sp004552115
MAGs_362	2.564			-		d__Bacteria	p__Bacteroidota	c__Bacteroidia	o__Bacteroidales	f__UBA932	g__Cryptobacteroides	s__Cryptobacteroides sp000434935
MAGs_1330	3.14123			-		d__Bacteria	p__Bacteroidota	c__Bacteroidia	o__Bacteroidales	f__UBA932	g__Cryptobacteroides	s__Cryptobacteroides sp000433355
MAGs_516	3.13378			-		d__Bacteria	p__Bacteroidota	c__Bacteroidia	o__Bacteroidales	f__UBA932	g__Cryptobacteroides	s__Cryptobacteroides sp000433355
MAGs_250	3.1214			-		d__Bacteria	p__Bacteroidota	c__Bacteroidia	o__Bacteroidales	f__UBA932	g__Cryptobacteroides	s__Cryptobacteroides sp000433355
MAGs_1581	3.45829			-		d__Bacteria	p__Bacteroidota	c__Bacteroidia	o__Bacteroidales	f__UBA932	g__Cryptobacteroides	s__Cryptobacteroides sp000432655
MAGs_79	2.7955			-		d__Bacteria	p__Bacteroidota	c__Bacteroidia	o__Bacteroidales	f__UBA932	g__Cryptobacteroides	s__Cryptobacteroides sp000431015
MAGs_1477	2.63948			-		d__Bacteria	p__Bacteroidota	c__Bacteroidia	o__Bacteroidales	f__UBA932	g__Cryptobacteroides	s__Cryptobacteroides sp000431015
MAGs_482	2.61704			-		d__Bacteria	p__Bacteroidota	c__Bacteroidia	o__Bacteroidales	f__UBA932	g__Cryptobacteroides	s__
MAGs_1652	2.99091			-		d__Bacteria	p__Bacteroidota	c__Bacteroidia	o__Bacteroidales	f__UBA932	g__Cryptobacteroides	s__
MAGs_666	2.72299			-		d__Bacteria	p__Bacteroidota	c__Bacteroidia	o__Bacteroidales	f__UBA932	g__Cryptobacteroides	s__
MAGs_1403	2.66805			-		d__Bacteria	p__Bacteroidota	c__Bacteroidia	o__Bacteroidales	f__UBA932	g__Cryptobacteroides	s__
MAGs_1136	2.71845			-		d__Bacteria	p__Bacteroidota	c__Bacteroidia	o__Bacteroidales	f__UBA932	g__Cryptobacteroides	s__
MAGs_1123	2.64039			-		d__Bacteria	p__Bacteroidota	c__Bacteroidia	o__Bacteroidales	f__UBA932	g__Cryptobacteroides	s__
MAGs_638	2.81781			-		d__Bacteria	p__Bacteroidota	c__Bacteroidia	o__Bacteroidales	f__UBA932	g__Cryptobacteroides	s__
MAGs_142	2.70796			-		d__Bacteria	p__Bacteroidota	c__Bacteroidia	o__Bacteroidales	f__UBA932	g__Cryptobacteroides	s__
MAGs_932	2.47175			-		d__Bacteria	p__Bacteroidota	c__Bacteroidia	o__Bacteroidales	f__UBA932	g__Cryptobacteroides	s__
MAGs_625	2.82462			-		d__Bacteria	p__Bacteroidota	c__Bacteroidia	o__Bacteroidales	f__UBA932	g__Cryptobacteroides	s__
MAGs_1574	2.30666			-		d__Bacteria	p__Bacteroidota	c__Bacteroidia	o__Bacteroidales	f__UBA932	g__Cryptobacteroides	s__
MAGs_1483	3.27516			-		d__Bacteria	p__Bacteroidota	c__Bacteroidia	o__Bacteroidales	f__UBA932	g__Cryptobacteroides	s__
MAGs_347	2.3676			-		d__Bacteria	p__Bacteroidota	c__Bacteroidia	o__Bacteroidales	f__UBA932	g__Cryptobacteroides	s__
MAGs_1710	2.86205			-		d__Bacteria	p__Bacteroidota	c__Bacteroidia	o__Bacteroidales	f__UBA932	g__Cryptobacteroides	s__
MAGs_1492	2.75914			-		d__Bacteria	p__Bacteroidota	c__Bacteroidia	o__Bacteroidales	f__UBA932	g__Cryptobacteroides	s__
MAGs_880	2.49052			-		d__Bacteria	p__Bacteroidota	c__Bacteroidia	o__Bacteroidales	f__UBA932	g__Cryptobacteroides	s__
MAGs_554	2.58697			-		d__Bacteria	p__Bacteroidota	c__Bacteroidia	o__Bacteroidales	f__UBA932	g__Cryptobacteroides	s__
MAGs_1056	3.05292			-		d__Bacteria	p__Bacteroidota	c__Bacteroidia	o__Bacteroidales	f__UBA932	g__Cryptobacteroides	s__
MAGs_513	2.47299			-		d__Bacteria	p__Bacteroidota	c__Bacteroidia	o__Bacteroidales	f__UBA932	g__Cryptobacteroides	s__
MAGs_1616	3.01699			-		d__Bacteria	p__Bacteroidota	c__Bacteroidia	o__Bacteroidales	f__UBA932	g__Cryptobacteroides	s__
MAGs_1443	2.70666			-		d__Bacteria	p__Bacteroidota	c__Bacteroidia	o__Bacteroidales	f__UBA932	g__Cryptobacteroides	s__
MAGs_1249	2.64338			-		d__Bacteria	p__Bacteroidota	c__Bacteroidia	o__Bacteroidales	f__UBA932	g__Cryptobacteroides	s__
MAGs_1095	2.49757			-		d__Bacteria	p__Bacteroidota	c__Bacteroidia	o__Bacteroidales	f__UBA932	g__Cryptobacteroides	s__
MAGs_895	2.84525			-		d__Bacteria	p__Bacteroidota	c__Bacteroidia	o__Bacteroidales	f__UBA932	g__Coprenecus	s__
MAGs_935	2.75023			-		d__Bacteria	p__Bacteroidota	c__Bacteroidia	o__Bacteroidales	f__UBA3663	g__UBA3663	s__UBA3663 sp016293065
MAGs_382	3.04052			-		d__Bacteria	p__Bacteroidota	c__Bacteroidia	o__Bacteroidales	f__UBA3663	g__UBA3663	s__UBA3663 sp016293065
MAGs_409	2.83171			-		d__Bacteria	p__Bacteroidota	c__Bacteroidia	o__Bacteroidales	f__UBA3663	g__UBA3663	s__UBA3663 sp016293065
MAGs_676	2.91414			-		d__Bacteria	p__Bacteroidota	c__Bacteroidia	o__Bacteroidales	f__UBA3663	g__UBA3663	s__UBA3663 sp016293065
MAGs_1196	3.09107			-		d__Bacteria	p__Bacteroidota	c__Bacteroidia	o__Bacteroidales	f__UBA3663	g__UBA3663	s__UBA3663 sp004557315
MAGs_1243	3.12433			-		d__Bacteria	p__Bacteroidota	c__Bacteroidia	o__Bacteroidales	f__UBA3663	g__UBA3663	s__UBA3663 sp004557315
MAGs_1151	2.36366			-		d__Bacteria	p__Bacteroidota	c__Bacteroidia	o__Bacteroidales	f__Tannerellaceae	g__Parabacteroides	s__Parabacteroides sp004562445
MAGs_416	2.28731			-		d__Bacteria	p__Bacteroidota	c__Bacteroidia	o__Bacteroidales	f__Tannerellaceae	g__Parabacteroides	s__Parabacteroides sp004562445
MAGs_359	2.37524			-		d__Bacteria	p__Bacteroidota	c__Bacteroidia	o__Bacteroidales	f__Tannerellaceae	g__Parabacteroides	s__Parabacteroides sp004562445
MAGs_1289	2.28805			-		d__Bacteria	p__Bacteroidota	c__Bacteroidia	o__Bacteroidales	f__Tannerellaceae	g__Parabacteroides	s__Parabacteroides sp004562445
MAGs_18	2.46234			-		d__Bacteria	p__Bacteroidota	c__Bacteroidia	o__Bacteroidales	f__Tannerellaceae	g__Parabacteroides	s__Parabacteroides sp004562445
MAGs_1518	2.35134			-		d__Bacteria	p__Bacteroidota	c__Bacteroidia	o__Bacteroidales	f__Tannerellaceae	g__Parabacteroides	s__Parabacteroides sp004562445
MAGs_108	2.34047			-		d__Bacteria	p__Bacteroidota	c__Bacteroidia	o__Bacteroidales	f__Tannerellaceae	g__Parabacteroides	s__Parabacteroides sp004562445
MAGs_862	2.4662			-		d__Bacteria	p__Bacteroidota	c__Bacteroidia	o__Bacteroidales	f__Paludibacteraceae	g__W0P28-013	s__W0P28-013 sp004557405
MAGs_269	2.29492			-		d__Bacteria	p__Bacteroidota	c__Bacteroidia	o__Bacteroidales	f__Paludibacteraceae	g__W0P28-013	s__W0P28-013 sp004557405
MAGs_733	2.41064			-		d__Bacteria	p__Bacteroidota	c__Bacteroidia	o__Bacteroidales	f__Paludibacteraceae	g__W0P28-013	s__W0P28-013 sp004557405
MAGs_1436	2.66287			-		d__Bacteria	p__Bacteroidota	c__Bacteroidia	o__Bacteroidales	f__Paludibacteraceae	g__W0P28-013	s__W0P28-013 sp004557405
MAGs_1691	2.39203			-		d__Bacteria	p__Bacteroidota	c__Bacteroidia	o__Bacteroidales	f__Paludibacteraceae	g__W0P28-013	s__W0P28-013 sp004557405
MAGs_1174	2.3621			-		d__Bacteria	p__Bacteroidota	c__Bacteroidia	o__Bacteroidales	f__Paludibacteraceae	g__W0P28-013	s__W0P28-013 sp004557405
MAGs_1589	2.78247			-		d__Bacteria	p__Bacteroidota	c__Bacteroidia	o__Bacteroidales	f__Paludibacteraceae	g__W0P28-013	s__W0P28-013 sp004557405
MAGs_1166	2.43388			-		d__Bacteria	p__Bacteroidota	c__Bacteroidia	o__Bacteroidales	f__Paludibacteraceae	g__RF16	s__RF16 sp017525455
MAGs_762	3.24694			-		d__Bacteria	p__Bacteroidota	c__Bacteroidia	o__Bacteroidales	f__Paludibacteraceae	g__RF16	s__RF16 sp016302585
MAGs_960	3.29962			-		d__Bacteria	p__Bacteroidota	c__Bacteroidia	o__Bacteroidales	f__Paludibacteraceae	g__RF16	s__RF16 sp016302585
MAGs_764	2.73803			-		d__Bacteria	p__Bacteroidota	c__Bacteroidia	o__Bacteroidales	f__Paludibacteraceae	g__RF16	s__
MAGs_111	3.07311			-		d__Bacteria	p__Bacteroidota	c__Bacteroidia	o__Bacteroidales	f__P3	g__Onthomorpha	s__Onthomorpha sp004551865
MAGs_1405	3.23789			-		d__Bacteria	p__Bacteroidota	c__Bacteroidia	o__Bacteroidales	f__P3	g__Onthomorpha	s__Onthomorpha sp004551865
MAGs_1138	3.07742			-		d__Bacteria	p__Bacteroidota	c__Bacteroidia	o__Bacteroidales	f__P3	g__Onthomorpha	s__Onthomorpha sp004551865
MAGs_46	3.08378			-		d__Bacteria	p__Bacteroidota	c__Bacteroidia	o__Bacteroidales	f__P3	g__Onthomorpha	s__Onthomorpha sp004551865
MAGs_601	3.06359			-		d__Bacteria	p__Bacteroidota	c__Bacteroidia	o__Bacteroidales	f__P3	g__Onthomorpha	s__Onthomorpha sp004551865
MAGs_131	3.27352			-		d__Bacteria	p__Bacteroidota	c__Bacteroidia	o__Bacteroidales	f__P3	g__Onthomorpha	s__Onthomorpha sp004551865
MAGs_1425	3.28548			-		d__Bacteria	p__Bacteroidota	c__Bacteroidia	o__Bacteroidales	f__P3	g__Onthomorpha	s__Onthomorpha sp004551865
MAGs_837	3.03517			-		d__Bacteria	p__Bacteroidota	c__Bacteroidia	o__Bacteroidales	f__P3	g__Onthomorpha	s__Onthomorpha sp004551865
MAGs_149	3.20686			-		d__Bacteria	p__Bacteroidota	c__Bacteroidia	o__Bacteroidales	f__P3	g__Onthomorpha	s__Onthomorpha sp004551865
MAGs_644	3.68369			-		d__Bacteria	p__Bacteroidota	c__Bacteroidia	o__Bacteroidales	f__P3	g__Onthomorpha	s__Onthomorpha sp004551865
MAGs_1108	3.18547			-		d__Bacteria	p__Bacteroidota	c__Bacteroidia	o__Bacteroidales	f__P3	g__Onthomorpha	s__Onthomorpha sp004551865
MAGs_1172	3.07077			-		d__Bacteria	p__Bacteroidota	c__Bacteroidia	o__Bacteroidales	f__P3	g__Onthomorpha	s__Onthomorpha sp004551865
MAGs_1010	3.16662			-		d__Bacteria	p__Bacteroidota	c__Bacteroidia	o__Bacteroidales	f__P3	g__Onthomorpha	s__Onthomorpha sp004551865
MAGs_1273	3.08564			-		d__Bacteria	p__Bacteroidota	c__Bacteroidia	o__Bacteroidales	f__P3	g__Onthomorpha	s__Onthomorpha sp004551865
MAGs_801	3.08196			-		d__Bacteria	p__Bacteroidota	c__Bacteroidia	o__Bacteroidales	f__P3	g__Onthomorpha	s__Onthomorpha sp004551865
MAGs_5	2.35952			-		d__Bacteria	p__Bacteroidota	c__Bacteroidia	o__Bacteroidales	f__Muribaculaceae	g__W0P31-042	s__W0P31-042 sp004557195
MAGs_630	2.37096			-		d__Bacteria	p__Bacteroidota	c__Bacteroidia	o__Bacteroidales	f__Muribaculaceae	g__W0P31-042	s__W0P31-042 sp004557195
MAGs_1697	2.2518			-		d__Bacteria	p__Bacteroidota	c__Bacteroidia	o__Bacteroidales	f__Muribaculaceae	g__W0P31-042	s__W0P31-042 sp004557195
MAGs_1195	2.18478			-		d__Bacteria	p__Bacteroidota	c__Bacteroidia	o__Bacteroidales	f__Muribaculaceae	g__W0P31-042	s__W0P31-042 sp004557195
MAGs_968	1.53597			-		d__Bacteria	p__Bacteroidota	c__Bacteroidia	o__Bacteroidales	f__Muribaculaceae	g__UBA7173	s__UBA7173 sp905207535
MAGs_465	2.62357			-		d__Bacteria	p__Bacteroidota	c__Bacteroidia	o__Bacteroidales	f__Muribaculaceae	g__UBA7173	s__UBA7173 sp900768685
MAGs_1584	2.32511			-		d__Bacteria	p__Bacteroidota	c__Bacteroidia	o__Bacteroidales	f__Muribaculaceae	g__UBA7173	s__UBA7173 sp900768685
MAGs_1375	2.29603			-		d__Bacteria	p__Bacteroidota	c__Bacteroidia	o__Bacteroidales	f__Muribaculaceae	g__UBA7173	s__UBA7173 sp900768685
MAGs_577	2.35609			-		d__Bacteria	p__Bacteroidota	c__Bacteroidia	o__Bacteroidales	f__Muribaculaceae	g__UBA7173	s__UBA7173 sp900768685
MAGs_231	2.4396			-		d__Bacteria	p__Bacteroidota	c__Bacteroidia	o__Bacteroidales	f__Muribaculaceae	g__UBA7173	s__UBA7173 sp900768685
MAGs_298	2.49073			-		d__Bacteria	p__Bacteroidota	c__Bacteroidia	o__Bacteroidales	f__Muribaculaceae	g__UBA7173	s__
MAGs_589	3.52153			-		d__Bacteria	p__Bacteroidota	c__Bacteroidia	o__Bacteroidales	f__Muribaculaceae	g__Sodaliphilus	s__Sodaliphilus sp004559845
MAGs_642	3.5107			-		d__Bacteria	p__Bacteroidota	c__Bacteroidia	o__Bacteroidales	f__Muribaculaceae	g__Sodaliphilus	s__Sodaliphilus sp004559845
MAGs_1031	3.522			-		d__Bacteria	p__Bacteroidota	c__Bacteroidia	o__Bacteroidales	f__Muribaculaceae	g__Sodaliphilus	s__Sodaliphilus sp004559845
MAGs_1639	3.42628			-		d__Bacteria	p__Bacteroidota	c__Bacteroidia	o__Bacteroidales	f__Muribaculaceae	g__Sodaliphilus	s__Sodaliphilus sp004559845
MAGs_327	3.45295			-		d__Bacteria	p__Bacteroidota	c__Bacteroidia	o__Bacteroidales	f__Muribaculaceae	g__Sodaliphilus	s__Sodaliphilus sp004559845
MAGs_58	3.95995			-		d__Bacteria	p__Bacteroidota	c__Bacteroidia	o__Bacteroidales	f__Muribaculaceae	g__Sodaliphilus	s__Sodaliphilus sp004557565
MAGs_1122	3.98991			-		d__Bacteria	p__Bacteroidota	c__Bacteroidia	o__Bacteroidales	f__Muribaculaceae	g__Sodaliphilus	s__Sodaliphilus sp004557565
MAGs_1390	3.88837			-		d__Bacteria	p__Bacteroidota	c__Bacteroidia	o__Bacteroidales	f__Muribaculaceae	g__Sodaliphilus	s__Sodaliphilus sp004557565
MAGs_659	3.96654			-		d__Bacteria	p__Bacteroidota	c__Bacteroidia	o__Bacteroidales	f__Muribaculaceae	g__Sodaliphilus	s__Sodaliphilus sp004557565
MAGs_1238	2.48548			-		d__Bacteria	p__Bacteroidota	c__Bacteroidia	o__Bacteroidales	f__Muribaculaceae	g__SFTJ01	s__SFTJ01 sp905210415
MAGs_1401	2.62809			-		d__Bacteria	p__Bacteroidota	c__Bacteroidia	o__Bacteroidales	f__Muribaculaceae	g__SFTJ01	s__SFTJ01 sp004563195
MAGs_1130	2.78476			-		d__Bacteria	p__Bacteroidota	c__Bacteroidia	o__Bacteroidales	f__Muribaculaceae	g__SFTJ01	s__SFTJ01 sp004563195
MAGs_135	2.35938			-		d__Bacteria	p__Bacteroidota	c__Bacteroidia	o__Bacteroidales	f__Muribaculaceae	g__SFRY01	s__SFRY01 sp004562065
MAGs_1003	2.45266			-		d__Bacteria	p__Bacteroidota	c__Bacteroidia	o__Bacteroidales	f__Muribaculaceae	g__SFRY01	s__SFRY01 sp004562065
MAGs_365	2.38652			-		d__Bacteria	p__Bacteroidota	c__Bacteroidia	o__Bacteroidales	f__Muribaculaceae	g__SFRY01	s__SFRY01 sp004562065
MAGs_771	2.31267			-		d__Bacteria	p__Bacteroidota	c__Bacteroidia	o__Bacteroidales	f__Muribaculaceae	g__SFRY01	s__SFRY01 sp004562065
MAGs_349	2.32132			-		d__Bacteria	p__Bacteroidota	c__Bacteroidia	o__Bacteroidales	f__Muribaculaceae	g__SFRY01	s__SFRY01 sp004562065
MAGs_330	2.2148			-		d__Bacteria	p__Bacteroidota	c__Bacteroidia	o__Bacteroidales	f__Muribaculaceae	g__SFRY01	s__SFRY01 sp004562065
MAGs_1279	2.35954			-		d__Bacteria	p__Bacteroidota	c__Bacteroidia	o__Bacteroidales	f__Muribaculaceae	g__RGIG4576	s__
MAGs_765	3.19702			-		d__Bacteria	p__Bacteroidota	c__Bacteroidia	o__Bacteroidales	f__Muribaculaceae	g__Limisoma	s__Limisoma sp004561555
MAGs_1288	3.32928			-		d__Bacteria	p__Bacteroidota	c__Bacteroidia	o__Bacteroidales	f__Muribaculaceae	g__Limisoma	s__Limisoma sp004561555
MAGs_917	2.34098			-		d__Bacteria	p__Bacteroidota	c__Bacteroidia	o__Bacteroidales	f__Muribaculaceae	g__Limisoma	s__Limisoma sp004555955
MAGs_263	2.31385			-		d__Bacteria	p__Bacteroidota	c__Bacteroidia	o__Bacteroidales	f__Muribaculaceae	g__Limisoma	s__Limisoma sp004555955
MAGs_147	2.31661			-		d__Bacteria	p__Bacteroidota	c__Bacteroidia	o__Bacteroidales	f__Muribaculaceae	g__Limisoma	s__Limisoma sp004555955
MAGs_993	2.31328			-		d__Bacteria	p__Bacteroidota	c__Bacteroidia	o__Bacteroidales	f__Muribaculaceae	g__Limisoma	s__Limisoma sp004555955
MAGs_199	2.38156			-		d__Bacteria	p__Bacteroidota	c__Bacteroidia	o__Bacteroidales	f__Muribaculaceae	g__Limisoma	s__Limisoma sp004555955
MAGs_321	2.49488			-		d__Bacteria	p__Bacteroidota	c__Bacteroidia	o__Bacteroidales	f__Muribaculaceae	g__Limisoma	s__Limisoma sp004555955
MAGs_216	2.28241			-		d__Bacteria	p__Bacteroidota	c__Bacteroidia	o__Bacteroidales	f__Muribaculaceae	g__Limisoma	s__Limisoma sp004555955
MAGs_338	2.35462			-		d__Bacteria	p__Bacteroidota	c__Bacteroidia	o__Bacteroidales	f__Muribaculaceae	g__Limisoma	s__Limisoma sp004555955
MAGs_1284	2.40852			-		d__Bacteria	p__Bacteroidota	c__Bacteroidia	o__Bacteroidales	f__Muribaculaceae	g__Limisoma	s__Limisoma sp004555955
MAGs_1188	2.29737			-		d__Bacteria	p__Bacteroidota	c__Bacteroidia	o__Bacteroidales	f__Muribaculaceae	g__Limisoma	s__Limisoma sp004555955
MAGs_540	2.71341			-		d__Bacteria	p__Bacteroidota	c__Bacteroidia	o__Bacteroidales	f__Muribaculaceae	g__Limisoma	s__Limisoma sp000437795
MAGs_156	2.64137			-		d__Bacteria	p__Bacteroidota	c__Bacteroidia	o__Bacteroidales	f__Muribaculaceae	g__CAG-873	s__CAG-873 sp004553485
MAGs_1282	2.61047			-		d__Bacteria	p__Bacteroidota	c__Bacteroidia	o__Bacteroidales	f__Muribaculaceae	g__CAG-873	s__CAG-873 sp004553485
MAGs_790	2.6547			-		d__Bacteria	p__Bacteroidota	c__Bacteroidia	o__Bacteroidales	f__Muribaculaceae	g__CAG-873	s__CAG-873 sp004553485
MAGs_1661	2.52801			-		d__Bacteria	p__Bacteroidota	c__Bacteroidia	o__Bacteroidales	f__Muribaculaceae	g__CAG-873	s__CAG-873 sp004552485
MAGs_372	2.02938			-		d__Bacteria	p__Bacteroidota	c__Bacteroidia	o__Bacteroidales	f__Muribaculaceae	g__CAG-873	s__CAG-873 sp001701165
MAGs_1554	1.95838			-		d__Bacteria	p__Bacteroidota	c__Bacteroidia	o__Bacteroidales	f__Muribaculaceae	g__CAG-873	s__CAG-873 sp001701165
MAGs_1465	2.12667			-		d__Bacteria	p__Bacteroidota	c__Bacteroidia	o__Bacteroidales	f__Muribaculaceae	g__CAG-873	s__CAG-873 sp001701165
MAGs_598	2.31491			-		d__Bacteria	p__Bacteroidota	c__Bacteroidia	o__Bacteroidales	f__Muribaculaceae	g__CAG-873	s__
MAGs_603	2.27124			-		d__Bacteria	p__Bacteroidota	c__Bacteroidia	o__Bacteroidales	f__Muribaculaceae	g__CAG-873	s__
MAGs_1101	2.17743			-		d__Bacteria	p__Bacteroidota	c__Bacteroidia	o__Bacteroidales	f__Muribaculaceae	g__CAG-873	s__
MAGs_983	2.24259			-		d__Bacteria	p__Bacteroidota	c__Bacteroidia	o__Bacteroidales	f__Muribaculaceae	g__CAG-873	s__
MAGs_1038	2.58572			-		d__Bacteria	p__Bacteroidota	c__Bacteroidia	o__Bacteroidales	f__Muribaculaceae	g__CAG-485	s__CAG-485 sp905214735
MAGs_646	2.31724			-		d__Bacteria	p__Bacteroidota	c__Bacteroidia	o__Bacteroidales	f__Muribaculaceae	g__CAG-485	s__CAG-485 sp004553095
MAGs_1015	2.2502			-		d__Bacteria	p__Bacteroidota	c__Bacteroidia	o__Bacteroidales	f__Muribaculaceae	g__CAG-485	s__CAG-485 sp004553095
MAGs_171	2.29891			-		d__Bacteria	p__Bacteroidota	c__Bacteroidia	o__Bacteroidales	f__Muribaculaceae	g__CAG-485	s__CAG-485 sp004553095
MAGs_1486	2.33372			-		d__Bacteria	p__Bacteroidota	c__Bacteroidia	o__Bacteroidales	f__Muribaculaceae	g__CAG-485	s__CAG-485 sp004553095
MAGs_1392	2.57704			-		d__Bacteria	p__Bacteroidota	c__Bacteroidia	o__Bacteroidales	f__Muribaculaceae	g__CAG-485	s__CAG-485 sp004553095
MAGs_217	2.54818			-		d__Bacteria	p__Bacteroidota	c__Bacteroidia	o__Bacteroidales	f__Muribaculaceae	g__CAG-485	s__CAG-485 sp004553095
MAGs_1614	2.62043			-		d__Bacteria	p__Bacteroidota	c__Bacteroidia	o__Bacteroidales	f__Muribaculaceae	g__CAG-485	s__CAG-485 sp004553095
MAGs_785	2.26541			-		d__Bacteria	p__Bacteroidota	c__Bacteroidia	o__Bacteroidales	f__Muribaculaceae	g__CAG-485	s__CAG-485 sp004553095
MAGs_1526	2.3272			-		d__Bacteria	p__Bacteroidota	c__Bacteroidia	o__Bacteroidales	f__Muribaculaceae	g__CAG-485	s__CAG-485 sp004553095
MAGs_105	2.37594			-		d__Bacteria	p__Bacteroidota	c__Bacteroidia	o__Bacteroidales	f__Muribaculaceae	g__CAG-485	s__CAG-485 sp004553095
MAGs_864	2.65771			-		d__Bacteria	p__Bacteroidota	c__Bacteroidia	o__Bacteroidales	f__Muribaculaceae	g__Avimuribaculum	s__
MAGs_897	2.29738			-		d__Bacteria	p__Bacteroidota	c__Bacteroidia	o__Bacteroidales	f__Muribaculaceae	g__Avimuribaculum	s__
MAGs_637	2.33318			-		d__Bacteria	p__Bacteroidota	c__Bacteroidia	o__Bacteroidales	f__Muribaculaceae	g__Avimuribaculum	s__
MAGs_940	2.32155			-		d__Bacteria	p__Bacteroidota	c__Bacteroidia	o__Bacteroidales	f__Muribaculaceae	g__Avimuribaculum	s__
MAGs_431	2.26901			-		d__Bacteria	p__Bacteroidota	c__Bacteroidia	o__Bacteroidales	f__Muribaculaceae	g__Avimuribaculum	s__
MAGs_189	2.25518			-		d__Bacteria	p__Bacteroidota	c__Bacteroidia	o__Bacteroidales	f__Muribaculaceae	g__Avimuribaculum	s__
MAGs_1035	2.24435			-		d__Bacteria	p__Bacteroidota	c__Bacteroidia	o__Bacteroidales	f__Muribaculaceae	g__Avimuribaculum	s__
MAGs_691	2.45988			-		d__Bacteria	p__Bacteroidota	c__Bacteroidia	o__Bacteroidales	f__Muribaculaceae	g__Avimuribaculum	s__
MAGs_1071	2.42117			-		d__Bacteria	p__Bacteroidota	c__Bacteroidia	o__Bacteroidales	f__Muribaculaceae	g__Avimuribaculum	s__
MAGs_491	2.24471			-		d__Bacteria	p__Bacteroidota	c__Bacteroidia	o__Bacteroidales	f__Muribaculaceae	g__Avimuribaculum	s__
MAGs_50	2.69863			-		d__Bacteria	p__Bacteroidota	c__Bacteroidia	o__Bacteroidales	f__F082	g__Limimorpha	s__Limimorpha sp900769945
MAGs_909	2.78264			-		d__Bacteria	p__Bacteroidota	c__Bacteroidia	o__Bacteroidales	f__F082	g__Limimorpha	s__Limimorpha sp900769945
MAGs_464	2.89732			-		d__Bacteria	p__Bacteroidota	c__Bacteroidia	o__Bacteroidales	f__F082	g__Limimorpha	s__Limimorpha sp900769945
MAGs_948	3.0379			-		d__Bacteria	p__Bacteroidota	c__Bacteroidia	o__Bacteroidales	f__F082	g__Limimorpha	s__Limimorpha sp900769945
MAGs_387	2.66343			-		d__Bacteria	p__Bacteroidota	c__Bacteroidia	o__Bacteroidales	f__F082	g__Limimorpha	s__Limimorpha sp900769945
MAGs_394	2.75748			-		d__Bacteria	p__Bacteroidota	c__Bacteroidia	o__Bacteroidales	f__F082	g__Limimorpha	s__Limimorpha sp900769945
MAGs_1379	2.7354			-		d__Bacteria	p__Bacteroidota	c__Bacteroidia	o__Bacteroidales	f__F082	g__Limimorpha	s__Limimorpha sp900769945
MAGs_1573	2.79963			-		d__Bacteria	p__Bacteroidota	c__Bacteroidia	o__Bacteroidales	f__F082	g__Limimorpha	s__Limimorpha sp900769945
MAGs_1485	2.71948			-		d__Bacteria	p__Bacteroidota	c__Bacteroidia	o__Bacteroidales	f__F082	g__Limimorpha	s__Limimorpha sp900769945
MAGs_740	2.7962			-		d__Bacteria	p__Bacteroidota	c__Bacteroidia	o__Bacteroidales	f__F082	g__Limimorpha	s__Limimorpha sp900769945
MAGs_184	2.75589			-		d__Bacteria	p__Bacteroidota	c__Bacteroidia	o__Bacteroidales	f__F082	g__Limimorpha	s__Limimorpha sp900769945
MAGs_1552	2.90421			-		d__Bacteria	p__Bacteroidota	c__Bacteroidia	o__Bacteroidales	f__F082	g__Limimorpha	s__Limimorpha sp900769945
MAGs_500	2.70472			-		d__Bacteria	p__Bacteroidota	c__Bacteroidia	o__Bacteroidales	f__F082	g__Limimorpha	s__Limimorpha sp900769945
MAGs_1606	2.85301			-		d__Bacteria	p__Bacteroidota	c__Bacteroidia	o__Bacteroidales	f__F082	g__Limimorpha	s__Limimorpha sp900769945
MAGs_684	2.82418			-		d__Bacteria	p__Bacteroidota	c__Bacteroidia	o__Bacteroidales	f__F082	g__Limimorpha	s__Limimorpha sp900769945
MAGs_339	2.84478			-		d__Bacteria	p__Bacteroidota	c__Bacteroidia	o__Bacteroidales	f__F082	g__Limimorpha	s__Limimorpha sp900769945
MAGs_1061	2.72597			-		d__Bacteria	p__Bacteroidota	c__Bacteroidia	o__Bacteroidales	f__F082	g__Limimorpha	s__Limimorpha sp900769945
MAGs_786	2.72069			-		d__Bacteria	p__Bacteroidota	c__Bacteroidia	o__Bacteroidales	f__F082	g__Limimorpha	s__Limimorpha sp900769945
MAGs_654	2.78141			-		d__Bacteria	p__Bacteroidota	c__Bacteroidia	o__Bacteroidales	f__F082	g__Limimorpha	s__Limimorpha sp900769945
MAGs_1462	2.71347			-		d__Bacteria	p__Bacteroidota	c__Bacteroidia	o__Bacteroidales	f__F082	g__Limimorpha	s__Limimorpha sp900769945
MAGs_1088	2.89554			-		d__Bacteria	p__Bacteroidota	c__Bacteroidia	o__Bacteroidales	f__F082	g__Limimorpha	s__Limimorpha sp900769945
MAGs_1245	3.11227			-		d__Bacteria	p__Bacteroidota	c__Bacteroidia	o__Bacteroidales	f__F082	g__Limimorpha	s__Limimorpha sp900769945
MAGs_669	2.40897			-		d__Bacteria	p__Bacteroidota	c__Bacteroidia	o__Bacteroidales	f__Bacteroidaceae	g__UBA6382	s__
MAGs_1307	2.25046			-		d__Bacteria	p__Bacteroidota	c__Bacteroidia	o__Bacteroidales	f__Bacteroidaceae	g__UBA6382	s__
MAGs_281	2.3344			-		d__Bacteria	p__Bacteroidota	c__Bacteroidia	o__Bacteroidales	f__Bacteroidaceae	g__UBA6382	s__
MAGs_703	2.24451			-		d__Bacteria	p__Bacteroidota	c__Bacteroidia	o__Bacteroidales	f__Bacteroidaceae	g__UBA6382	s__
MAGs_701	2.47889			-		d__Bacteria	p__Bacteroidota	c__Bacteroidia	o__Bacteroidales	f__Bacteroidaceae	g__UBA6382	s__
MAGs_544	2.43489			-		d__Bacteria	p__Bacteroidota	c__Bacteroidia	o__Bacteroidales	f__Bacteroidaceae	g__UBA6382	s__
MAGs_81	2.38355			-		d__Bacteria	p__Bacteroidota	c__Bacteroidia	o__Bacteroidales	f__Bacteroidaceae	g__UBA6382	s__
MAGs_1484	2.36104			-		d__Bacteria	p__Bacteroidota	c__Bacteroidia	o__Bacteroidales	f__Bacteroidaceae	g__UBA6382	s__
MAGs_340	2.41894			-		d__Bacteria	p__Bacteroidota	c__Bacteroidia	o__Bacteroidales	f__Bacteroidaceae	g__UBA6382	s__
MAGs_519	2.46863			-		d__Bacteria	p__Bacteroidota	c__Bacteroidia	o__Bacteroidales	f__Bacteroidaceae	g__UBA6382	s__
MAGs_1257	2.39957			-		d__Bacteria	p__Bacteroidota	c__Bacteroidia	o__Bacteroidales	f__Bacteroidaceae	g__UBA6382	s__
MAGs_484	2.27455			-		d__Bacteria	p__Bacteroidota	c__Bacteroidia	o__Bacteroidales	f__Bacteroidaceae	g__UBA4372	s__UBA4372 sp900766785
MAGs_1336	2.36375			-		d__Bacteria	p__Bacteroidota	c__Bacteroidia	o__Bacteroidales	f__Bacteroidaceae	g__UBA4372	s__UBA4372 sp900766785
MAGs_1231	2.41696			-		d__Bacteria	p__Bacteroidota	c__Bacteroidia	o__Bacteroidales	f__Bacteroidaceae	g__UBA4372	s__UBA4372 sp900766785
MAGs_645	2.61117			-		d__Bacteria	p__Bacteroidota	c__Bacteroidia	o__Bacteroidales	f__Bacteroidaceae	g__UBA4372	s__UBA4372 sp900766785
MAGs_1358	2.21816			-		d__Bacteria	p__Bacteroidota	c__Bacteroidia	o__Bacteroidales	f__Bacteroidaceae	g__UBA4372	s__UBA4372 sp900766785
MAGs_1354	2.17238			-		d__Bacteria	p__Bacteroidota	c__Bacteroidia	o__Bacteroidales	f__Bacteroidaceae	g__UBA4372	s__UBA4372 sp900766785
MAGs_1571	2.46479			-		d__Bacteria	p__Bacteroidota	c__Bacteroidia	o__Bacteroidales	f__Bacteroidaceae	g__UBA4372	s__UBA4372 sp900766785
MAGs_1488	2.29721			-		d__Bacteria	p__Bacteroidota	c__Bacteroidia	o__Bacteroidales	f__Bacteroidaceae	g__UBA4372	s__UBA4372 sp900766785
MAGs_1398	2.7839			-		d__Bacteria	p__Bacteroidota	c__Bacteroidia	o__Bacteroidales	f__Bacteroidaceae	g__UBA4372	s__UBA4372 sp900766785
MAGs_566	2.24108			-		d__Bacteria	p__Bacteroidota	c__Bacteroidia	o__Bacteroidales	f__Bacteroidaceae	g__UBA4372	s__UBA4372 sp900766785
MAGs_1032	2.29905			-		d__Bacteria	p__Bacteroidota	c__Bacteroidia	o__Bacteroidales	f__Bacteroidaceae	g__UBA4372	s__UBA4372 sp900766785
MAGs_1602	2.78457			-		d__Bacteria	p__Bacteroidota	c__Bacteroidia	o__Bacteroidales	f__Bacteroidaceae	g__UBA4372	s__UBA4372 sp900766785
MAGs_792	2.20508			-		d__Bacteria	p__Bacteroidota	c__Bacteroidia	o__Bacteroidales	f__Bacteroidaceae	g__UBA4372	s__UBA4372 sp900766785
MAGs_1643	2.44461			-		d__Bacteria	p__Bacteroidota	c__Bacteroidia	o__Bacteroidales	f__Bacteroidaceae	g__UBA4372	s__UBA4372 sp900766785
MAGs_1495	2.36717			-		d__Bacteria	p__Bacteroidota	c__Bacteroidia	o__Bacteroidales	f__Bacteroidaceae	g__UBA4372	s__UBA4372 sp900543815
MAGs_878	2.50392			-		d__Bacteria	p__Bacteroidota	c__Bacteroidia	o__Bacteroidales	f__Bacteroidaceae	g__UBA4372	s__
MAGs_561	2.2796			-		d__Bacteria	p__Bacteroidota	c__Bacteroidia	o__Bacteroidales	f__Bacteroidaceae	g__UBA4372	s__
MAGs_1073	2.32011			-		d__Bacteria	p__Bacteroidota	c__Bacteroidia	o__Bacteroidales	f__Bacteroidaceae	g__UBA4372	s__
MAGs_223	2.55726			-		d__Bacteria	p__Bacteroidota	c__Bacteroidia	o__Bacteroidales	f__Bacteroidaceae	g__UBA4372	s__
MAGs_1099	2.50457			-		d__Bacteria	p__Bacteroidota	c__Bacteroidia	o__Bacteroidales	f__Bacteroidaceae	g__UBA4372	s__
MAGs_6	3.74694			-		d__Bacteria	p__Bacteroidota	c__Bacteroidia	o__Bacteroidales	f__Bacteroidaceae	g__UBA4334	s__UBA4334 sp900316975
MAGs_774	3.84688			-		d__Bacteria	p__Bacteroidota	c__Bacteroidia	o__Bacteroidales	f__Bacteroidaceae	g__UBA4334	s__UBA4334 sp900316975
MAGs_352	3.81694			-		d__Bacteria	p__Bacteroidota	c__Bacteroidia	o__Bacteroidales	f__Bacteroidaceae	g__UBA4334	s__UBA4334 sp900316975
MAGs_1609	3.70135			-		d__Bacteria	p__Bacteroidota	c__Bacteroidia	o__Bacteroidales	f__Bacteroidaceae	g__UBA4334	s__UBA4334 sp900316975
MAGs_315	3.78972			-		d__Bacteria	p__Bacteroidota	c__Bacteroidia	o__Bacteroidales	f__Bacteroidaceae	g__UBA4334	s__UBA4334 sp900316975
MAGs_1093	3.81262			-		d__Bacteria	p__Bacteroidota	c__Bacteroidia	o__Bacteroidales	f__Bacteroidaceae	g__UBA4334	s__UBA4334 sp900316975
MAGs_488	2.33495			-		d__Bacteria	p__Bacteroidota	c__Bacteroidia	o__Bacteroidales	f__Bacteroidaceae	g__UBA4334	s__UBA4334 sp016302435
MAGs_1439	2.64975			-		d__Bacteria	p__Bacteroidota	c__Bacteroidia	o__Bacteroidales	f__Bacteroidaceae	g__UBA4334	s__UBA4334 sp016302435
MAGs_1171	2.59515			-		d__Bacteria	p__Bacteroidota	c__Bacteroidia	o__Bacteroidales	f__Bacteroidaceae	g__UBA4334	s__UBA4334 sp016302435
MAGs_749	2.58609			-		d__Bacteria	p__Bacteroidota	c__Bacteroidia	o__Bacteroidales	f__Bacteroidaceae	g__UBA4334	s__UBA4334 sp016302435
MAGs_220	2.51893			-		d__Bacteria	p__Bacteroidota	c__Bacteroidia	o__Bacteroidales	f__Bacteroidaceae	g__UBA4334	s__UBA4334 sp016302435
MAGs_312	2.46872			-		d__Bacteria	p__Bacteroidota	c__Bacteroidia	o__Bacteroidales	f__Bacteroidaceae	g__UBA4334	s__UBA4334 sp016302435
MAGs_1466	2.42134			-		d__Bacteria	p__Bacteroidota	c__Bacteroidia	o__Bacteroidales	f__Bacteroidaceae	g__UBA4334	s__UBA4334 sp016302435
MAGs_1080	2.46704			-		d__Bacteria	p__Bacteroidota	c__Bacteroidia	o__Bacteroidales	f__Bacteroidaceae	g__UBA4334	s__UBA4334 sp016302435
MAGs_1248	2.52094			-		d__Bacteria	p__Bacteroidota	c__Bacteroidia	o__Bacteroidales	f__Bacteroidaceae	g__UBA4334	s__UBA4334 sp016302435
MAGs_814	2.52545			-		d__Bacteria	p__Bacteroidota	c__Bacteroidia	o__Bacteroidales	f__Bacteroidaceae	g__UBA4334	s__UBA4334 sp016302435
MAGs_354	2.35709			-		d__Bacteria	p__Bacteroidota	c__Bacteroidia	o__Bacteroidales	f__Bacteroidaceae	g__Prevotella	s__Prevotella sp900768785
MAGs_211	2.5582			-		d__Bacteria	p__Bacteroidota	c__Bacteroidia	o__Bacteroidales	f__Bacteroidaceae	g__Prevotella	s__Prevotella sp900768785
MAGs_1668	2.46609			-		d__Bacteria	p__Bacteroidota	c__Bacteroidia	o__Bacteroidales	f__Bacteroidaceae	g__Prevotella	s__Prevotella sp900768785
MAGs_490	2.48457			-		d__Bacteria	p__Bacteroidota	c__Bacteroidia	o__Bacteroidales	f__Bacteroidaceae	g__Prevotella	s__Prevotella sp900768785
MAGs_249	2.81929			-		d__Bacteria	p__Bacteroidota	c__Bacteroidia	o__Bacteroidales	f__Bacteroidaceae	g__Prevotella	s__Prevotella sp900548195
MAGs_1655	2.8578			-		d__Bacteria	p__Bacteroidota	c__Bacteroidia	o__Bacteroidales	f__Bacteroidaceae	g__Prevotella	s__Prevotella sp900548195
MAGs_668	2.81957			-		d__Bacteria	p__Bacteroidota	c__Bacteroidia	o__Bacteroidales	f__Bacteroidaceae	g__Prevotella	s__Prevotella sp900548195
MAGs_280	2.88184			-		d__Bacteria	p__Bacteroidota	c__Bacteroidia	o__Bacteroidales	f__Bacteroidaceae	g__Prevotella	s__Prevotella sp900548195
MAGs_1207	2.72003			-		d__Bacteria	p__Bacteroidota	c__Bacteroidia	o__Bacteroidales	f__Bacteroidaceae	g__Prevotella	s__Prevotella sp900548195
MAGs_704	2.93744			-		d__Bacteria	p__Bacteroidota	c__Bacteroidia	o__Bacteroidales	f__Bacteroidaceae	g__Prevotella	s__Prevotella sp900548195
MAGs_1598	2.7709			-		d__Bacteria	p__Bacteroidota	c__Bacteroidia	o__Bacteroidales	f__Bacteroidaceae	g__Prevotella	s__Prevotella sp900548195
MAGs_543	2.77179			-		d__Bacteria	p__Bacteroidota	c__Bacteroidia	o__Bacteroidales	f__Bacteroidaceae	g__Prevotella	s__Prevotella sp900548195
MAGs_88	2.78929			-		d__Bacteria	p__Bacteroidota	c__Bacteroidia	o__Bacteroidales	f__Bacteroidaceae	g__Prevotella	s__Prevotella sp900548195
MAGs_1389	2.93826			-		d__Bacteria	p__Bacteroidota	c__Bacteroidia	o__Bacteroidales	f__Bacteroidaceae	g__Prevotella	s__Prevotella sp900548195
MAGs_1383	3.40624			-		d__Bacteria	p__Bacteroidota	c__Bacteroidia	o__Bacteroidales	f__Bacteroidaceae	g__Prevotella	s__Prevotella sp900548195
MAGs_999	2.99788			-		d__Bacteria	p__Bacteroidota	c__Bacteroidia	o__Bacteroidales	f__Bacteroidaceae	g__Prevotella	s__Prevotella sp900548195
MAGs_1049	2.92583			-		d__Bacteria	p__Bacteroidota	c__Bacteroidia	o__Bacteroidales	f__Bacteroidaceae	g__Prevotella	s__Prevotella sp900548195
MAGs_1541	2.84181			-		d__Bacteria	p__Bacteroidota	c__Bacteroidia	o__Bacteroidales	f__Bacteroidaceae	g__Prevotella	s__Prevotella sp900548195
MAGs_1546	2.94613			-		d__Bacteria	p__Bacteroidota	c__Bacteroidia	o__Bacteroidales	f__Bacteroidaceae	g__Prevotella	s__Prevotella sp900548195
MAGs_514	2.9187			-		d__Bacteria	p__Bacteroidota	c__Bacteroidia	o__Bacteroidales	f__Bacteroidaceae	g__Prevotella	s__Prevotella sp900548195
MAGs_305	2.71214			-		d__Bacteria	p__Bacteroidota	c__Bacteroidia	o__Bacteroidales	f__Bacteroidaceae	g__Prevotella	s__Prevotella sp900548195
MAGs_302	2.66832			-		d__Bacteria	p__Bacteroidota	c__Bacteroidia	o__Bacteroidales	f__Bacteroidaceae	g__Prevotella	s__Prevotella sp018385335
MAGs_1457	2.53749			-		d__Bacteria	p__Bacteroidota	c__Bacteroidia	o__Bacteroidales	f__Bacteroidaceae	g__Prevotella	s__Prevotella sp018385335
MAGs_534	2.50937			-		d__Bacteria	p__Bacteroidota	c__Bacteroidia	o__Bacteroidales	f__Bacteroidaceae	g__Prevotella	s__Prevotella sp018385335
MAGs_1418	2.60278			-		d__Bacteria	p__Bacteroidota	c__Bacteroidia	o__Bacteroidales	f__Bacteroidaceae	g__Prevotella	s__Prevotella sp004556065
MAGs_1426	2.63987			-		d__Bacteria	p__Bacteroidota	c__Bacteroidia	o__Bacteroidales	f__Bacteroidaceae	g__Prevotella	s__Prevotella sp004556065
MAGs_1011	2.6235			-		d__Bacteria	p__Bacteroidota	c__Bacteroidia	o__Bacteroidales	f__Bacteroidaceae	g__Prevotella	s__Prevotella sp004556065
MAGs_992	2.56438			-		d__Bacteria	p__Bacteroidota	c__Bacteroidia	o__Bacteroidales	f__Bacteroidaceae	g__Prevotella	s__Prevotella sp004556065
MAGs_1638	2.82583			-		d__Bacteria	p__Bacteroidota	c__Bacteroidia	o__Bacteroidales	f__Bacteroidaceae	g__Prevotella	s__Prevotella sp004556065
MAGs_1608	2.62144			-		d__Bacteria	p__Bacteroidota	c__Bacteroidia	o__Bacteroidales	f__Bacteroidaceae	g__Prevotella	s__Prevotella sp004556065
MAGs_599	2.26807			-		d__Bacteria	p__Bacteroidota	c__Bacteroidia	o__Bacteroidales	f__Bacteroidaceae	g__Prevotella	s__Prevotella sp004555245
MAGs_64	2.20692			-		d__Bacteria	p__Bacteroidota	c__Bacteroidia	o__Bacteroidales	f__Bacteroidaceae	g__Prevotella	s__Prevotella sp004555245
MAGs_1600	2.14956			-		d__Bacteria	p__Bacteroidota	c__Bacteroidia	o__Bacteroidales	f__Bacteroidaceae	g__Prevotella	s__Prevotella sp004555245
MAGs_1547	2.34613			-		d__Bacteria	p__Bacteroidota	c__Bacteroidia	o__Bacteroidales	f__Bacteroidaceae	g__Prevotella	s__Prevotella sp004555245
MAGs_371	2.44156			-		d__Bacteria	p__Bacteroidota	c__Bacteroidia	o__Bacteroidales	f__Bacteroidaceae	g__Prevotella	s__Prevotella sp004554665
MAGs_811	2.30228			-		d__Bacteria	p__Bacteroidota	c__Bacteroidia	o__Bacteroidales	f__Bacteroidaceae	g__Prevotella	s__Prevotella sp004554665
MAGs_804	2.48773			-		d__Bacteria	p__Bacteroidota	c__Bacteroidia	o__Bacteroidales	f__Bacteroidaceae	g__Prevotella	s__Prevotella sp004554665
MAGs_48	2.62898			-		d__Bacteria	p__Bacteroidota	c__Bacteroidia	o__Bacteroidales	f__Bacteroidaceae	g__Prevotella	s__Prevotella sp002373375
MAGs_1712	2.62465			-		d__Bacteria	p__Bacteroidota	c__Bacteroidia	o__Bacteroidales	f__Bacteroidaceae	g__Prevotella	s__Prevotella sp002373375
MAGs_743	2.56992			-		d__Bacteria	p__Bacteroidota	c__Bacteroidia	o__Bacteroidales	f__Bacteroidaceae	g__Prevotella	s__Prevotella sp002373375
MAGs_358	3.12037			-		d__Bacteria	p__Bacteroidota	c__Bacteroidia	o__Bacteroidales	f__Bacteroidaceae	g__Prevotella	s__Prevotella sp002300055
MAGs_222	3.05393			-		d__Bacteria	p__Bacteroidota	c__Bacteroidia	o__Bacteroidales	f__Bacteroidaceae	g__Prevotella	s__Prevotella sp002300055
MAGs_268	2.66711			-		d__Bacteria	p__Bacteroidota	c__Bacteroidia	o__Bacteroidales	f__Bacteroidaceae	g__Prevotella	s__Prevotella sp002299275
MAGs_1013	2.44597			-		d__Bacteria	p__Bacteroidota	c__Bacteroidia	o__Bacteroidales	f__Bacteroidaceae	g__Prevotella	s__Prevotella sp002299275
MAGs_1226	2.69416			-		d__Bacteria	p__Bacteroidota	c__Bacteroidia	o__Bacteroidales	f__Bacteroidaceae	g__Prevotella	s__Prevotella sp002251435
MAGs_45	2.65887			-		d__Bacteria	p__Bacteroidota	c__Bacteroidia	o__Bacteroidales	f__Bacteroidaceae	g__Prevotella	s__Prevotella sp002251435
MAGs_596	2.69774			-		d__Bacteria	p__Bacteroidota	c__Bacteroidia	o__Bacteroidales	f__Bacteroidaceae	g__Prevotella	s__Prevotella sp002251435
MAGs_424	2.7499			-		d__Bacteria	p__Bacteroidota	c__Bacteroidia	o__Bacteroidales	f__Bacteroidaceae	g__Prevotella	s__Prevotella sp002251435
MAGs_1491	3.00196			-		d__Bacteria	p__Bacteroidota	c__Bacteroidia	o__Bacteroidales	f__Bacteroidaceae	g__Prevotella	s__Prevotella sp002251435
MAGs_1630	2.84432			-		d__Bacteria	p__Bacteroidota	c__Bacteroidia	o__Bacteroidales	f__Bacteroidaceae	g__Prevotella	s__Prevotella sp002251435
MAGs_524	2.62149			-		d__Bacteria	p__Bacteroidota	c__Bacteroidia	o__Bacteroidales	f__Bacteroidaceae	g__Prevotella	s__Prevotella sp002251435
MAGs_1672	2.62268			-		d__Bacteria	p__Bacteroidota	c__Bacteroidia	o__Bacteroidales	f__Bacteroidaceae	g__Prevotella	s__Prevotella sp002251435
MAGs_1134	2.76132			-		d__Bacteria	p__Bacteroidota	c__Bacteroidia	o__Bacteroidales	f__Bacteroidaceae	g__Prevotella	s__Prevotella sp002251365
MAGs_914	2.63454			-		d__Bacteria	p__Bacteroidota	c__Bacteroidia	o__Bacteroidales	f__Bacteroidaceae	g__Prevotella	s__Prevotella sp002251365
MAGs_550	2.76118			-		d__Bacteria	p__Bacteroidota	c__Bacteroidia	o__Bacteroidales	f__Bacteroidaceae	g__Prevotella	s__Prevotella sp002251365
MAGs_1481	2.7251			-		d__Bacteria	p__Bacteroidota	c__Bacteroidia	o__Bacteroidales	f__Bacteroidaceae	g__Prevotella	s__Prevotella sp002251365
MAGs_975	3.01339			-		d__Bacteria	p__Bacteroidota	c__Bacteroidia	o__Bacteroidales	f__Bacteroidaceae	g__Prevotella	s__Prevotella sp002251365
MAGs_1525	2.70582			-		d__Bacteria	p__Bacteroidota	c__Bacteroidia	o__Bacteroidales	f__Bacteroidaceae	g__Prevotella	s__Prevotella sp002251365
MAGs_1180	2.8244			-		d__Bacteria	p__Bacteroidota	c__Bacteroidia	o__Bacteroidales	f__Bacteroidaceae	g__Prevotella	s__Prevotella sp002251365
MAGs_252	2.75135			-		d__Bacteria	p__Bacteroidota	c__Bacteroidia	o__Bacteroidales	f__Bacteroidaceae	g__Prevotella	s__Prevotella sp002251365
MAGs_677	3.74817			-		d__Bacteria	p__Bacteroidota	c__Bacteroidia	o__Bacteroidales	f__Bacteroidaceae	g__Prevotella	s__Prevotella sp002251295
MAGs_92	3.80492			-		d__Bacteria	p__Bacteroidota	c__Bacteroidia	o__Bacteroidales	f__Bacteroidaceae	g__Prevotella	s__Prevotella sp002251245
MAGs_1237	2.77924			-		d__Bacteria	p__Bacteroidota	c__Bacteroidia	o__Bacteroidales	f__Bacteroidaceae	g__Prevotella	s__Prevotella pectinovora
MAGs_1673	2.4961			-		d__Bacteria	p__Bacteroidota	c__Bacteroidia	o__Bacteroidales	f__Bacteroidaceae	g__Prevotella	s__Prevotella pectinovora
MAGs_884	2.40394			-		d__Bacteria	p__Bacteroidota	c__Bacteroidia	o__Bacteroidales	f__Bacteroidaceae	g__Prevotella	s__Prevotella pectinovora
MAGs_306	2.45831			-		d__Bacteria	p__Bacteroidota	c__Bacteroidia	o__Bacteroidales	f__Bacteroidaceae	g__Prevotella	s__Prevotella pectinovora
MAGs_1303	3.1489			-		d__Bacteria	p__Bacteroidota	c__Bacteroidia	o__Bacteroidales	f__Bacteroidaceae	g__Prevotella	s__Prevotella hominis
MAGs_399	2.99184			-		d__Bacteria	p__Bacteroidota	c__Bacteroidia	o__Bacteroidales	f__Bacteroidaceae	g__Prevotella	s__Prevotella hominis
MAGs_1619	2.98499			-		d__Bacteria	p__Bacteroidota	c__Bacteroidia	o__Bacteroidales	f__Bacteroidaceae	g__Prevotella	s__Prevotella hominis
MAGs_888	2.96191			-		d__Bacteria	p__Bacteroidota	c__Bacteroidia	o__Bacteroidales	f__Bacteroidaceae	g__Prevotella	s__Prevotella copri
MAGs_123	2.7912			-		d__Bacteria	p__Bacteroidota	c__Bacteroidia	o__Bacteroidales	f__Bacteroidaceae	g__Prevotella	s__
MAGs_822	3.64948			-		d__Bacteria	p__Bacteroidota	c__Bacteroidia	o__Bacteroidales	f__Bacteroidaceae	g__Prevotella	s__
MAGs_824	2.71855			-		d__Bacteria	p__Bacteroidota	c__Bacteroidia	o__Bacteroidales	f__Bacteroidaceae	g__Prevotella	s__
MAGs_852	2.80416			-		d__Bacteria	p__Bacteroidota	c__Bacteroidia	o__Bacteroidales	f__Bacteroidaceae	g__Prevotella	s__
MAGs_1438	2.61508			-		d__Bacteria	p__Bacteroidota	c__Bacteroidia	o__Bacteroidales	f__Bacteroidaceae	g__Prevotella	s__
MAGs_1355	2.51794			-		d__Bacteria	p__Bacteroidota	c__Bacteroidia	o__Bacteroidales	f__Bacteroidaceae	g__Prevotella	s__
MAGs_1569	2.55569			-		d__Bacteria	p__Bacteroidota	c__Bacteroidia	o__Bacteroidales	f__Bacteroidaceae	g__Prevotella	s__
MAGs_518	2.27655			-		d__Bacteria	p__Bacteroidota	c__Bacteroidia	o__Bacteroidales	f__Bacteroidaceae	g__Prevotella	s__
MAGs_1446	2.47357			-		d__Bacteria	p__Bacteroidota	c__Bacteroidia	o__Bacteroidales	f__Bacteroidaceae	g__Prevotella	s__
MAGs_1459	2.49623			-		d__Bacteria	p__Bacteroidota	c__Bacteroidia	o__Bacteroidales	f__Bacteroidaceae	g__Prevotella	s__
MAGs_1186	2.64881			-		d__Bacteria	p__Bacteroidota	c__Bacteroidia	o__Bacteroidales	f__Bacteroidaceae	g__Prevotella	s__
MAGs_1276	2.45882			-		d__Bacteria	p__Bacteroidota	c__Bacteroidia	o__Bacteroidales	f__Bacteroidaceae	g__Prevotella	s__
MAGs_799	3.6124			-		d__Bacteria	p__Bacteroidota	c__Bacteroidia	o__Bacteroidales	f__Bacteroidaceae	g__Prevotella	s__
MAGs_257	2.45418			-		d__Bacteria	p__Bacteroidota	c__Bacteroidia	o__Bacteroidales	f__Bacteroidaceae	g__Prevotella	s__
MAGs_499	2.25894			-		d__Bacteria	p__Bacteroidota	c__Bacteroidia	o__Bacteroidales	f__Bacteroidaceae	g__Prevotella	s__
MAGs_673	2.31993			-		d__Bacteria	p__Bacteroidota	c__Bacteroidia	o__Bacteroidales	f__Bacteroidaceae	g__Prevotella	s__
MAGs_1501	2.61965			-		d__Bacteria	p__Bacteroidota	c__Bacteroidia	o__Bacteroidales	f__Bacteroidaceae	g__Prevotella	s__
MAGs_1502	2.57693			-		d__Bacteria	p__Bacteroidota	c__Bacteroidia	o__Bacteroidales	f__Bacteroidaceae	g__Prevotella	s__
MAGs_800	2.62203			-		d__Bacteria	p__Bacteroidota	c__Bacteroidia	o__Bacteroidales	f__Bacteroidaceae	g__Prevotella	s__
MAGs_1105	1.47518			-		d__Bacteria	p__Bacteroidota	c__Bacteroidia	o__Bacteroidales	f__Bacteroidaceae	g__Phocaeicola	s__Phocaeicola plebeius_A
MAGs_725	1.90688			-		d__Bacteria	p__Bacteroidota	c__Bacteroidia	o__Bacteroidales	f__Bacteroidaceae	g__Bacteroides	s__Bacteroides togonis
MAGs_512	2.33186			-		d__Bacteria	p__Bacteroidota	c__Bacteroidia	o__Bacteroidales	f__Bacteroidaceae	g__Bacteroides	s__Bacteroides fragilis
MAGs_318	2.69821			-		d__Bacteria	p__Bacteroidota	c__Bacteroidia	o__Bacteroidales	f__Bacteroidaceae	g__Bacteroides	s__
MAGs_780	2.22845			-		d__Bacteria	p__Bacteroidota	c__Bacteroidia	o__Bacteroidales	f__Bacteroidaceae	g__Alloprevotella	s__Alloprevotella sp018383375
MAGs_1317	2.13889			-		d__Bacteria	p__Bacteroidota	c__Bacteroidia	o__Bacteroidales	f__Bacteroidaceae	g__Alloprevotella	s__Alloprevotella sp004562975
MAGs_261	2.74413			-		d__Bacteria	p__Bacteroidota	c__Bacteroidia	o__Bacteroidales	f__Bacteroidaceae	g__Alloprevotella	s__Alloprevotella sp004557185
MAGs_1326	2.77831			-		d__Bacteria	p__Bacteroidota	c__Bacteroidia	o__Bacteroidales	f__Bacteroidaceae	g__Alloprevotella	s__Alloprevotella sp004557035
MAGs_882	2.43536			-		d__Bacteria	p__Bacteroidota	c__Bacteroidia	o__Bacteroidales	f__Bacteroidaceae	g__Alloprevotella	s__Alloprevotella sp004557035
MAGs_208	2.51631			-		d__Bacteria	p__Bacteroidota	c__Bacteroidia	o__Bacteroidales	f__Bacteroidaceae	g__Alloprevotella	s__Alloprevotella sp004557035
MAGs_34	2.28211			-		d__Bacteria	p__Bacteroidota	c__Bacteroidia	o__Bacteroidales	f__Bacteroidaceae	g__Alloprevotella	s__Alloprevotella sp004557035
MAGs_809	2.52944			-		d__Bacteria	p__Bacteroidota	c__Bacteroidia	o__Bacteroidales	f__Bacteroidaceae	g__Alloprevotella	s__Alloprevotella sp004557035
MAGs_574	2.45184			-		d__Bacteria	p__Bacteroidota	c__Bacteroidia	o__Bacteroidales	f__Bacteroidaceae	g__Alloprevotella	s__Alloprevotella sp004556745
MAGs_559	3.07034			-		d__Bacteria	p__Bacteroidota	c__Bacteroidia	o__Bacteroidales	f__Bacteroidaceae	g__Alloprevotella	s__Alloprevotella sp004555425
MAGs_741	2.54149			-		d__Bacteria	p__Bacteroidota	c__Bacteroidia	o__Bacteroidales	f__Bacteroidaceae	g__Alloprevotella	s__Alloprevotella sp004555425
MAGs_1618	2.62921			-		d__Bacteria	p__Bacteroidota	c__Bacteroidia	o__Bacteroidales	f__Bacteroidaceae	g__Alloprevotella	s__Alloprevotella sp004555425
MAGs_887	2.54181			-		d__Bacteria	p__Bacteroidota	c__Bacteroidia	o__Bacteroidales	f__Bacteroidaceae	g__Alloprevotella	s__Alloprevotella sp004555055
MAGs_1714	2.35519			-		d__Bacteria	p__Bacteroidota	c__Bacteroidia	o__Bacteroidales	f__Bacteroidaceae	g__Alloprevotella	s__Alloprevotella sp004555055
MAGs_1635	2.64977			-		d__Bacteria	p__Bacteroidota	c__Bacteroidia	o__Bacteroidales	f__Bacteroidaceae	g__Alloprevotella	s__Alloprevotella sp004555055
MAGs_680	2.33347			-		d__Bacteria	p__Bacteroidota	c__Bacteroidia	o__Bacteroidales	f__Bacteroidaceae	g__Alloprevotella	s__Alloprevotella sp004555055
MAGs_1408	2.14403			-		d__Bacteria	p__Bacteroidota	c__Bacteroidia	o__Bacteroidales	f__Bacteroidaceae	g__Alloprevotella	s__Alloprevotella sp004552865
MAGs_1217	2.21991			-		d__Bacteria	p__Bacteroidota	c__Bacteroidia	o__Bacteroidales	f__Bacteroidaceae	g__Alloprevotella	s__Alloprevotella sp004552865
MAGs_107	2.11945			-		d__Bacteria	p__Bacteroidota	c__Bacteroidia	o__Bacteroidales	f__Bacteroidaceae	g__Alloprevotella	s__Alloprevotella sp004552865
MAGs_154	2.35945			-		d__Bacteria	p__Bacteroidota	c__Bacteroidia	o__Bacteroidales	f__Bacteroidaceae	g__Alloprevotella	s__Alloprevotella sp004552155
MAGs_428	2.07056			-		d__Bacteria	p__Bacteroidota	c__Bacteroidia	o__Bacteroidales	f__Bacteroidaceae	g__Alloprevotella	s__Alloprevotella sp004552155
MAGs_969	1.98794			-		d__Bacteria	p__Bacteroidota	c__Bacteroidia	o__Bacteroidales	f__Bacteroidaceae	g__Alloprevotella	s__Alloprevotella sp004552155
MAGs_538	2.0458			-		d__Bacteria	p__Bacteroidota	c__Bacteroidia	o__Bacteroidales	f__Bacteroidaceae	g__Alloprevotella	s__Alloprevotella sp004552155
MAGs_920	2.32101			-		d__Bacteria	p__Bacteroidota	c__Bacteroidia	o__Bacteroidales	f__Bacteroidaceae	g__Alloprevotella	s__
MAGs_640	2.40263			-		d__Bacteria	p__Bacteroidota	c__Bacteroidia	o__Bacteroidales	f__Bacteroidaceae	g__Alloprevotella	s__
MAGs_1678	2.09018			-		d__Bacteria	p__Bacteroidota	c__Bacteroidia	o__Bacteroidales	f__Bacteroidaceae	g__Alloprevotella	s__
MAGs_1514	2.2732			-		d__Bacteria	p__Bacteroidota	c__Bacteroidia	o__Bacteroidales	f__Bacteroidaceae	g__Alloprevotella	s__
MAGs_868	2.35751			-		d__Bacteria	p__Actinobacteriota	c__Coriobacteriia	o__Coriobacteriales	f__UMGS124	g__UMGS124	s__UMGS124 sp900555105
MAGs_360	2.3822			-		d__Bacteria	p__Actinobacteriota	c__Coriobacteriia	o__Coriobacteriales	f__UMGS124	g__UMGS124	s__UMGS124 sp900555105
MAGs_1305	2.35488			-		d__Bacteria	p__Actinobacteriota	c__Coriobacteriia	o__Coriobacteriales	f__UMGS124	g__UMGS124	s__
MAGs_473	2.51173			-		d__Bacteria	p__Actinobacteriota	c__Coriobacteriia	o__Coriobacteriales	f__QAMH01	g__W2P13-069	s__W2P13-069 sp004553405
MAGs_287	2.39988			-		d__Bacteria	p__Actinobacteriota	c__Coriobacteriia	o__Coriobacteriales	f__QAMH01	g__W2P13-069	s__W2P13-069 sp004553405
MAGs_1107	2.43055			-		d__Bacteria	p__Actinobacteriota	c__Coriobacteriia	o__Coriobacteriales	f__QAMH01	g__W2P13-069	s__W2P13-069 sp004553405
MAGs_174	2.52354			-		d__Bacteria	p__Actinobacteriota	c__Coriobacteriia	o__Coriobacteriales	f__QAMH01	g__W2P13-069	s__W2P13-069 sp004553405
MAGs_502	2.43127			-		d__Bacteria	p__Actinobacteriota	c__Coriobacteriia	o__Coriobacteriales	f__QAMH01	g__W2P13-069	s__W2P13-069 sp004553405
MAGs_1532	2.44046			-		d__Bacteria	p__Actinobacteriota	c__Coriobacteriia	o__Coriobacteriales	f__QAMH01	g__W2P13-069	s__W2P13-069 sp004553405
MAGs_122	2.38707			-		d__Bacteria	p__Actinobacteriota	c__Coriobacteriia	o__Coriobacteriales	f__QAMH01	g__W2P13-069	s__
MAGs_726	2.39884			-		d__Bacteria	p__Actinobacteriota	c__Coriobacteriia	o__Coriobacteriales	f__QAMH01	g__W2P13-069	s__
MAGs_288	2.33452			-		d__Bacteria	p__Actinobacteriota	c__Coriobacteriia	o__Coriobacteriales	f__QAMH01	g__W2P13-069	s__
MAGs_600	2.3725			-		d__Bacteria	p__Actinobacteriota	c__Coriobacteriia	o__Coriobacteriales	f__QAMH01	g__W2P13-069	s__
MAGs_841	2.44277			-		d__Bacteria	p__Actinobacteriota	c__Coriobacteriia	o__Coriobacteriales	f__QAMH01	g__W2P13-069	s__
MAGs_541	2.4182			-		d__Bacteria	p__Actinobacteriota	c__Coriobacteriia	o__Coriobacteriales	f__QAMH01	g__W2P13-069	s__
MAGs_185	2.91151			-		d__Bacteria	p__Actinobacteriota	c__Coriobacteriia	o__Coriobacteriales	f__Eggerthellaceae	g__W1P20-047	s__W1P20-047 sp004555335
MAGs_270	2.59524			-		d__Bacteria	p__Actinobacteriota	c__Coriobacteriia	o__Coriobacteriales	f__Eggerthellaceae	g__	s__
MAGs_1155	2.5725			-		d__Bacteria	p__Actinobacteriota	c__Coriobacteriia	o__Coriobacteriales	f__Eggerthellaceae	g__	s__
MAGs_1143	2.61108			-		d__Bacteria	p__Actinobacteriota	c__Coriobacteriia	o__Coriobacteriales	f__Eggerthellaceae	g__	s__
MAGs_533	2.64207			-		d__Bacteria	p__Actinobacteriota	c__Coriobacteriia	o__Coriobacteriales	f__Eggerthellaceae	g__	s__
MAGs_297	2.08986			-		d__Bacteria	p__Actinobacteriota	c__Coriobacteriia	o__Coriobacteriales	f__Coriobacteriaceae	g__Collinsella	s__Collinsella sp002391315
MAGs_825	2.10884			-		d__Bacteria	p__Actinobacteriota	c__Coriobacteriia	o__Coriobacteriales	f__Coriobacteriaceae	g__Collinsella	s__Collinsella sp002391315
MAGs_835	2.05366			-		d__Bacteria	p__Actinobacteriota	c__Coriobacteriia	o__Coriobacteriales	f__Coriobacteriaceae	g__Collinsella	s__Collinsella sp002391315
MAGs_531	2.14016			-		d__Bacteria	p__Actinobacteriota	c__Coriobacteriia	o__Coriobacteriales	f__Coriobacteriaceae	g__Collinsella	s__Collinsella sp002391315
MAGs_1441	2.05757			-		d__Bacteria	p__Actinobacteriota	c__Coriobacteriia	o__Coriobacteriales	f__Coriobacteriaceae	g__Collinsella	s__Collinsella sp002391315
MAGs_265	2.0697			-		d__Bacteria	p__Actinobacteriota	c__Coriobacteriia	o__Coriobacteriales	f__Coriobacteriaceae	g__Collinsella	s__Collinsella sp002391315
MAGs_1646	2.12918			-		d__Bacteria	p__Actinobacteriota	c__Coriobacteriia	o__Coriobacteriales	f__Coriobacteriaceae	g__Collinsella	s__Collinsella sp002391315
MAGs_170	2.20342			-		d__Bacteria	p__Actinobacteriota	c__Coriobacteriia	o__Coriobacteriales	f__Atopobiaceae	g__Paratractidigestivibacter	s__Paratractidigestivibacter faecalis
MAGs_1364	2.1012			-		d__Bacteria	p__Actinobacteriota	c__Coriobacteriia	o__Coriobacteriales	f__Atopobiaceae	g__Paratractidigestivibacter	s__Paratractidigestivibacter faecalis
MAGs_1362	2.19296			-		d__Bacteria	p__Actinobacteriota	c__Coriobacteriia	o__Coriobacteriales	f__Atopobiaceae	g__Paratractidigestivibacter	s__Paratractidigestivibacter faecalis
MAGs_405	2.09072			-		d__Bacteria	p__Actinobacteriota	c__Coriobacteriia	o__Coriobacteriales	f__Atopobiaceae	g__Paratractidigestivibacter	s__Paratractidigestivibacter faecalis

## Sheet: Sheet2
MAG	mean	group	lda	pvalue	tax	d	p	c	o	f	g	s
MAGs_820	4.06384	CON	3.79874	0.0412500165939		d__Bacteria	p__Firmicutes_A	c__Clostridia	o__Clostridiales	f__Clostridiaceae	g__Clostridium	s__
MAGs_951	3.88459	CON	3.56205	0.0205103284007		d__Bacteria	p__Fibrobacterota	c__Fibrobacteria	o__Fibrobacterales	f__Fibrobacteraceae	g__Fibrobacter	s__Fibrobacter sp900142475
MAGs_1522	3.95996	CON	3.54092	0.0336197241236		d__Bacteria	p__Spirochaetota	c__Spirochaetia	o__Treponematales	f__Treponemataceae	g__Treponema_D	s__Treponema_D sp016293915
MAGs_1008	3.81741	CON	3.52028	0.0342261505793		d__Bacteria	p__Firmicutes	c__Bacilli	o__Lactobacillales	f__Lactobacillaceae	g__Lactobacillus	s__Lactobacillus johnsonii
MAGs_1030	3.61545	CON	3.30407	0.0125778387634		d__Bacteria	p__Firmicutes	c__Bacilli	o__Lactobacillales	f__Lactobacillaceae	g__Lactobacillus	s__Lactobacillus johnsonii
MAGs_757	3.6022	CON	3.2918	0.00110323681636		d__Bacteria	p__Spirochaetota	c__Spirochaetia	o__Treponematales	f__Treponemataceae	g__Treponema_D	s__Treponema_D sp016293915
MAGs_369	3.56563	CON	3.19163	0.00143803987556		d__Bacteria	p__Spirochaetota	c__Spirochaetia	o__Treponematales	f__Treponemataceae	g__Treponema_D	s__Treponema_D sp016293915
MAGs_1084	3.59346	CON	3.18245	0.0126111440993		d__Bacteria	p__Spirochaetota	c__Spirochaetia	o__Treponematales	f__Treponemataceae	g__Treponema_D	s__Treponema_D sp016293645
MAGs_1075	3.41518	CON	3.11827	0.0493661947519		d__Bacteria	p__Firmicutes_A	c__Clostridia	o__Peptostreptococcales	f__Anaerovoracaceae	g__Copromorpha	s__
MAGs_936	3.62288	CON	3.11602	0.00407199421773		d__Bacteria	p__Spirochaetota	c__Spirochaetia	o__Treponematales	f__Treponemataceae	g__Treponema_D	s__Treponema_D sp018385415
MAGs_1561	3.52062	CON	3.10742	0.0126111440993		d__Bacteria	p__Spirochaetota	c__Spirochaetia	o__Treponematales	f__Treponemataceae	g__Treponema_D	s__Treponema_D sp016293645
MAGs_802	3.5958	CON	3.10139	0.00650170237308		d__Bacteria	p__Spirochaetota	c__Spirochaetia	o__Treponematales	f__Treponemataceae	g__Treponema_D	s__Treponema_D sp018385415
MAGs_836	3.45012	CON	3.05807	0.00147434381741		d__Bacteria	p__Spirochaetota	c__Spirochaetia	o__Treponematales	f__Treponemataceae	g__Treponema_D	s__Treponema_D sp016293915
MAGs_1350	3.3382	CON	3.04977	0.0019397281129		d__Bacteria	p__Spirochaetota	c__Spirochaetia	o__Treponematales	f__Treponemataceae	g__Treponema_D	s__Treponema_D sp002395155
MAGs_245	3.31621	CON	3.04318	0.0264815663597		d__Bacteria	p__Firmicutes_A	c__Clostridia	o__Lachnospirales	f__Lachnospiraceae	g__	s__
MAGs_643	3.46294	CON	2.98515	0.0191099222068		d__Bacteria	p__Spirochaetota	c__Spirochaetia	o__Treponematales	f__Treponemataceae	g__Treponema_D	s__Treponema_D sp018384055
MAGs_881	3.27574	CON	2.9655	0.0411737675271		d__Bacteria	p__Firmicutes_A	c__Clostridia	o__Lachnospirales	f__Lachnospiraceae	g__Fimousia	s__Fimousia sp001940245
MAGs_1306	3.41073	CON	2.93919	0.0493661947519		d__Bacteria	p__Firmicutes_A	c__Clostridia	o__Lachnospirales	f__Lachnospiraceae	g__Lachnoclostridium	s__
MAGs_408	3.27336	CON	2.85574	0.0191099222068		d__Bacteria	p__Spirochaetota	c__Spirochaetia	o__Treponematales	f__Treponemataceae	g__Treponema_D	s__Treponema_D berlinense
MAGs_74	3.18686	CON	2.82627	0.00704748522631		d__Bacteria	p__Firmicutes_A	c__Clostridia	o__Lachnospirales	f__Cellulosilyticaceae	g__Cellulosilyticum	s__
MAGs_1161	3.42804	CON	2.8136	0.0126111440993		d__Bacteria	p__Firmicutes_A	c__Clostridia	o__Lachnospirales	f__Lachnospiraceae	g__UBA2868	s__UBA2868 sp004552595
MAGs_1119	3.28129	CON	2.81312	0.0412500165939		d__Bacteria	p__Firmicutes	c__Bacilli	o__Erysipelotrichales	f__Erysipelotrichaceae	g__Floccifex	s__Floccifex porci
MAGs_1431	3.18398	CON	2.76915	0.0342937210365		d__Bacteria	p__Firmicutes_A	c__Clostridia	o__Lachnospirales	f__Lachnospiraceae	g__CAG-95	s__
MAGs_395	3.41092	CON	2.76311	0.0191099222068		d__Bacteria	p__Firmicutes_A	c__Clostridia	o__Lachnospirales	f__Lachnospiraceae	g__UBA2868	s__UBA2868 sp004552595
MAGs_1536	3.39748	CON	2.74546	0.0493661947519		d__Bacteria	p__Firmicutes_A	c__Clostridia	o__Lachnospirales	f__Lachnospiraceae	g__UBA2868	s__UBA2868 sp004552595
MAGs_1169	3.27696	CON	2.74367	0.00249690891514		d__Bacteria	p__Spirochaetota	c__Spirochaetia	o__Treponematales	f__Treponemataceae	g__Treponema_D	s__Treponema_D sp900769975
MAGs_341	3.38218	CON	2.72173	0.0493661947519		d__Bacteria	p__Firmicutes_A	c__Clostridia	o__Lachnospirales	f__Lachnospiraceae	g__UBA2868	s__UBA2868 sp004552595
MAGs_1153	3.38842	CON	2.70812	0.0493661947519		d__Bacteria	p__Firmicutes_A	c__Clostridia	o__Lachnospirales	f__Lachnospiraceae	g__UBA2868	s__UBA2868 sp004552595
MAGs_556	3.36978	CON	2.68004	0.0412500165939		d__Bacteria	p__Firmicutes_A	c__Clostridia	o__Lachnospirales	f__Lachnospiraceae	g__UBA2868	s__UBA2868 sp004552595
MAGs_430	2.95098	CON	2.62621	0.00280399130828		d__Bacteria	p__Firmicutes_A	c__Clostridia	o__Lachnospirales	f__Lachnospiraceae	g__KM106-2	s__
MAGs_760	2.90015	CON	2.5569	0.0233422020129		d__Bacteria	p__Firmicutes_A	c__Clostridia	o__Peptostreptococcales	f__Anaerovoracaceae	g__Copromorpha	s__
MAGs_1429	2.82741	CON	2.54098	0.0215430976232		d__Bacteria	p__Firmicutes_A	c__Clostridia	o__Oscillospirales	f__Butyricicoccaceae	g__Butyricicoccus_A	s__Butyricicoccus_A sp002395695
MAGs_319	2.89336	CON	2.52155	0.0375634718859		d__Bacteria	p__Firmicutes_A	c__Clostridia	o__Lachnospirales	f__Cellulosilyticaceae	g__Cellulosilyticum	s__
MAGs_370	2.86182	CON	2.50189	0.0412500165939		d__Bacteria	p__Firmicutes_A	c__Clostridia	o__Peptostreptococcales	f__Anaerovoracaceae	g__Copromorpha	s__
MAGs_411	3.0164	CON	2.49044	0.0190648146819		d__Archaea	p__Methanobacteriota	c__Methanobacteria	o__Methanobacteriales	f__Methanobacteriaceae	g__Methanobrevibacter	s__Methanobrevibacter sp900314635
MAGs_555	2.86887	CON	2.48854	0.00650170237308		d__Bacteria	p__Firmicutes_A	c__Clostridia	o__Oscillospirales	f__Ruminococcaceae	g__CAG-115	s__CAG-115 sp004555855
MAGs_750	3.08576	CON	2.45865	0.0155644113866		d__Bacteria	p__Firmicutes_A	c__Clostridia	o__Lachnospirales	f__Lachnospiraceae	g__Acetatifactor	s__
MAGs_1167	2.73333	CON	2.45799	0.00114710114548		d__Bacteria	p__Cyanobacteria	c__Vampirovibrionia	o__Gastranaerophilales	f__Gastranaerophilaceae	g__Stercorousia	s__
MAGs_120	2.66012	CON	2.44243	0.0405887297451		d__Bacteria	p__Firmicutes_A	c__Clostridia	o__UMGS1883	f__UMGS1540	g__	s__
MAGs_1424	2.75713	CON	2.44067	0.0215430976232		d__Bacteria	p__Firmicutes_A	c__Clostridia	o__Oscillospirales	f__Butyricicoccaceae	g__Butyricicoccus_A	s__Butyricicoccus_A sp002395695
MAGs_552	2.75513	CON	2.37529	0.0233422020129		d__Bacteria	p__Firmicutes	c__Bacilli	o__Erysipelotrichales	f__Erysipelotrichaceae	g__Bulleidia	s__Bulleidia sp016293365
MAGs_1369	2.69118	CON	2.29192	0.0311456		d__Bacteria	p__Bacteroidota	c__Bacteroidia	o__Bacteroidales	f__W3P20-009	g__W3P20-009	s__W3P20-009 sp900766825
MAGs_1118	2.53507	CON	2.28923	0.0265310377506		d__Bacteria	p__Firmicutes_A	c__Clostridia	o__Oscillospirales	f__Butyricicoccaceae	g__JAEDEU01	s__JAEDEU01 sp016293155
MAGs_65	2.55774	CON	2.2847	0.0130020484133		d__Archaea	p__Methanobacteriota	c__Methanobacteria	o__Methanobacteriales	f__Methanobacteriaceae	g__Methanosphaera	s__
MAGs_113	2.64877	CON	2.28386	0.00642147367158		d__Bacteria	p__Firmicutes_A	c__Clostridia	o__Oscillospirales	f__Ruminococcaceae	g__Ruminococcus	s__Ruminococcus sp002438605
MAGs_1311	2.57325	CON	2.25538	0.0359991932769		d__Bacteria	p__Firmicutes_A	c__Clostridia	o__Oscillospirales	f__Acutalibacteraceae	g__CAG-488	s__CAG-488 sp900539465
MAGs_778	2.69909	CON	2.24663	0.0283655056052		d__Bacteria	p__Verrucomicrobiota	c__Kiritimatiellae	o__RFP12	f__UBA1067	g__RGIG6720	s__
MAGs_183	2.68592	CON	2.24082	0.0233422020129		d__Bacteria	p__Firmicutes_A	c__Clostridia	o__Oscillospirales	f__Oscillospiraceae	g__Evtepia	s__Evtepia sp004551945
MAGs_1067	2.58112	CON	2.23946	0.00407199421773		d__Bacteria	p__Firmicutes_A	c__Clostridia	o__Peptostreptococcales	f__Anaerovoracaceae	g__Copromorpha	s__
MAGs_1203	2.6109	CON	2.23689	0.0233422020129		d__Bacteria	p__Firmicutes	c__Bacilli	o__Erysipelotrichales	f__Erysipelotrichaceae	g__Bulleidia	s__Bulleidia sp016293365
MAGs_1050	2.63062	CON	2.22984	0.0283655056052		d__Bacteria	p__Firmicutes	c__Bacilli	o__Erysipelotrichales	f__Erysipelotrichaceae	g__Bulleidia	s__Bulleidia sp016293365
MAGs_28	2.58011	CON	2.20992	0.0233422020129		d__Bacteria	p__Firmicutes	c__Bacilli	o__Erysipelotrichales	f__Erysipelotrichaceae	g__Bulleidia	s__Bulleidia sp016293365
MAGs_267	2.44122	CON	2.19288	0.0329224297279		d__Bacteria	p__Firmicutes_A	c__Clostridia	o__Oscillospirales	f__Butyricicoccaceae	g__JAEDEU01	s__JAEDEU01 sp016293155
MAGs_68	2.66356	CON	2.18932	0.0342937210365		d__Bacteria	p__Firmicutes_A	c__Clostridia	o__Oscillospirales	f__Ruminococcaceae	g__Ruminococcus	s__Ruminococcus sp002438605
MAGs_1645	2.50486	CON	2.18374	0.0155644113866		d__Bacteria	p__Firmicutes_A	c__Clostridia	o__Christensenellales	f__Christensenellaceae	g__	s__
MAGs_1675	2.51906	CON	2.15223	0.0126111440993		d__Bacteria	p__Firmicutes_A	c__Clostridia	o__Oscillospirales	f__Ruminococcaceae	g__Ruminococcus	s__Ruminococcus sp002438605
MAGs_866	2.40705	CON	2.13052	0.000876798029656		d__Bacteria	p__Actinobacteriota	c__Actinomycetia	o__Mycobacteriales	f__Mycobacteriaceae	g__Corynebacterium	s__Corynebacterium testudinoris
MAGs_784	2.52987	CON	2.12317	0.0126111440993		d__Bacteria	p__Firmicutes_A	c__Clostridia	o__Oscillospirales	f__Ruminococcaceae	g__Ruminococcus	s__Ruminococcus sp002438605
MAGs_1079	2.47126	CON	2.11762	0.0166508180676		d__Bacteria	p__Firmicutes_A	c__Clostridia	o__Christensenellales	f__CAG-74	g__RUG563	s__
MAGs_1156	2.61316	CON	2.10663	0.0191099222068		d__Bacteria	p__Firmicutes_A	c__Clostridia	o__Oscillospirales	f__Oscillospiraceae	g__Evtepia	s__Evtepia sp004551945
MAGs_844	2.33318	CON	2.08996	0.00393419699078		d__Bacteria	p__Actinobacteriota	c__Actinomycetia	o__Mycobacteriales	f__Mycobacteriaceae	g__Corynebacterium	s__Corynebacterium xerosis
MAGs_1515	2.60139	CON	2.05622	0.0342937210365		d__Bacteria	p__Firmicutes_A	c__Clostridia	o__Oscillospirales	f__Oscillospiraceae	g__Faecousia	s__
MAGs_707	2.61569	CON	2.03985	0.0283655056052		d__Bacteria	p__Firmicutes_A	c__Clostridia	o__Oscillospirales	f__Oscillospiraceae	g__Evtepia	s__Evtepia sp004551945
MAGs_1594	2.4464	CON	2.02711	0.0126111440993		d__Bacteria	p__Firmicutes_A	c__Clostridia	o__Oscillospirales	f__Acutalibacteraceae	g__UBA737	s__
MAGs_1293	2.43694	CON	2.02686	0.0342261505793		d__Bacteria	p__Firmicutes_A	c__Clostridia	o__Oscillospirales	f__Ruminococcaceae	g__CAG-115	s__
MAGs_375	2.64771	CON	2.02248	0.0493661947519		d__Bacteria	p__Firmicutes_A	c__Clostridia	o__Oscillospirales	f__Oscillospiraceae	g__CAG-170	s__CAG-170 sp002404795
MAGs_938	2.40048	CON	2.0142	0.0281278992109		d__Bacteria	p__Firmicutes_A	c__Clostridia	o__Oscillospirales	f__Ruminococcaceae	g__CAG-115	s__
MAGs_746	2.40635	CON	2.01223	0.0412500165939		d__Bacteria	p__Firmicutes_A	c__Clostridia	o__Christensenellales	f__CAG-74	g__SFHK01	s__SFHK01 sp004556395
MAGs_1232	2.30775	CON	2.0045	0.0155644113866		d__Bacteria	p__Firmicutes_A	c__Clostridia	o__Christensenellales	f__CAG-74	g__SFHK01	s__SFHK01 sp004556395
MAGs_1360	2.2292	CON	2.00068	0.0493661947519		d__Bacteria	p__Firmicutes_A	c__Clostridia	o__Lachnospirales	f__Lachnospiraceae	g__UBA1066	s__
MAGs_1442	3.67341	DF	3.35559	0.00407199421773		d__Bacteria	p__Firmicutes_A	c__Clostridia	o__Oscillospirales	f__Oscillospiraceae	g__ER4	s__ER4 sp016295615
MAGs_900	3.64962	DF	3.3294	0.00249690891514		d__Bacteria	p__Firmicutes_A	c__Clostridia	o__Oscillospirales	f__Oscillospiraceae	g__ER4	s__ER4 sp016295615
MAGs_1494	3.78802	DF	3.32392	0.0101652		d__Bacteria	p__Firmicutes_A	c__Clostridia	o__Oscillospirales	f__Oscillospiraceae	g__Faecousia	s__
MAGs_1670	3.70352	DF	3.30061	0.0155644113866		d__Bacteria	p__Firmicutes_A	c__Clostridia	o__Oscillospirales	f__Ruminococcaceae	g__Ruminococcus_F	s__Ruminococcus_F sp004558835
MAGs_517	3.49045	DF	3.2124	0.0305704576329		d__Bacteria	p__Firmicutes_A	c__Clostridia	o__Oscillospirales	f__Acutalibacteraceae	g__CAG-177	s__CAG-177 sp900770255
MAGs_420	3.44581	DF	3.18464	0.0305704576329		d__Bacteria	p__Firmicutes_A	c__Clostridia	o__Oscillospirales	f__Acutalibacteraceae	g__CAG-177	s__CAG-177 sp900770255
MAGs_1029	3.60595	DF	3.11677	0.00149887333715		d__Bacteria	p__Firmicutes_A	c__Clostridia	o__Oscillospirales	f__Oscillospiraceae	g__Faecousia	s__Faecousia sp016302405
MAGs_1633	3.23773	DF	2.95266	0.00115204509814		d__Bacteria	p__Firmicutes_A	c__Clostridia	o__Oscillospirales	f__Ruminococcaceae	g__Angelakisella	s__Angelakisella sp004554485
MAGs_1343	3.49532	DF	2.91343	0.0155644113866		d__Bacteria	p__Firmicutes_A	c__Clostridia	o__Oscillospirales	f__Oscillospiraceae	g__Limivicinus	s__
MAGs_1204	3.31635	DF	2.8775	0.0126111440993		d__Bacteria	p__Bacteroidota	c__Bacteroidia	o__Bacteroidales	f__Paludibacteraceae	g__Aphodosoma	s__Aphodosoma sp016292775
MAGs_1110	3.25746	DF	2.85558	0.00650170237308		d__Bacteria	p__Firmicutes_A	c__Clostridia	o__Lachnospirales	f__Lachnospiraceae	g__Acetatifactor	s__Acetatifactor sp018385425
MAGs_1482	3.18248	DF	2.83035	0.0019397281129		d__Bacteria	p__Firmicutes_A	c__Clostridia	o__Oscillospirales	f__Acutalibacteraceae	g__CAG-488	s__
MAGs_1078	3.34709	DF	2.82047	0.00407199421773		d__Bacteria	p__Firmicutes_A	c__Clostridia	o__Peptostreptococcales	f__Anaerovoracaceae	g__CAG-238	s__
MAGs_842	3.30333	DF	2.78092	0.0283655056052		d__Bacteria	p__Bacteroidota	c__Bacteroidia	o__Bacteroidales	f__Paludibacteraceae	g__Aphodosoma	s__Aphodosoma sp016292775
MAGs_205	3.18343	DF	2.77432	0.000506541484692		d__Bacteria	p__Firmicutes_A	c__Clostridia	o__Oscillospirales	f__Oscillospiraceae	g__ER4	s__ER4 sp016295615
MAGs_1164	3.20855	DF	2.76193	0.000880743190742		d__Bacteria	p__Firmicutes_A	c__Clostridia	o__Oscillospirales	f__Oscillospiraceae	g__ER4	s__ER4 sp016295615
MAGs_1275	3.14027	DF	2.75313	0.000381058452051		d__Bacteria	p__Firmicutes_A	c__Clostridia	o__Oscillospirales	f__Oscillospiraceae	g__ER4	s__ER4 sp016295615
MAGs_620	3.17118	DF	2.75182	0.000381058452051		d__Bacteria	p__Firmicutes_A	c__Clostridia	o__Oscillospirales	f__Oscillospiraceae	g__ER4	s__ER4 sp016295615
MAGs_1145	3.15569	DF	2.7494	0.000285118083632		d__Bacteria	p__Firmicutes_A	c__Clostridia	o__Oscillospirales	f__Oscillospiraceae	g__ER4	s__ER4 sp016295615
MAGs_579	3.14017	DF	2.74181	0.000506541484692		d__Bacteria	p__Firmicutes_A	c__Clostridia	o__Oscillospirales	f__Oscillospiraceae	g__ER4	s__ER4 sp016295615
MAGs_273	2.95807	DF	2.72662	0.0305704576329		d__Bacteria	p__Firmicutes_A	c__Clostridia	o__Oscillospirales	f__Oscillospiraceae	g__RGIG3566	s__
MAGs_1014	3.13653	DF	2.72485	0.00115204509814		d__Bacteria	p__Firmicutes_A	c__Clostridia	o__Oscillospirales	f__Oscillospiraceae	g__ER4	s__ER4 sp016295615
MAGs_1009	3.12336	DF	2.72115	0.000669729449022		d__Bacteria	p__Firmicutes_A	c__Clostridia	o__Oscillospirales	f__Oscillospiraceae	g__ER4	s__ER4 sp016295615
MAGs_469	3.10581	DF	2.71727	0.0119527620371		d__Bacteria	p__Firmicutes_A	c__Clostridia	o__Oscillospirales	f__Oscillospiraceae	g__UBA2658	s__UBA2658 sp018385135
MAGs_99	3.11149	DF	2.7128	0.00149887333715		d__Bacteria	p__Firmicutes_A	c__Clostridia	o__Oscillospirales	f__Oscillospiraceae	g__ER4	s__ER4 sp016295615
MAGs_1524	3.11588	DF	2.70959	0.000669729449022		d__Bacteria	p__Firmicutes_A	c__Clostridia	o__Oscillospirales	f__Oscillospiraceae	g__Enterenecus	s__
MAGs_1490	3.09477	DF	2.70779	0.000506541484692		d__Bacteria	p__Firmicutes_A	c__Clostridia	o__Oscillospirales	f__Oscillospiraceae	g__ER4	s__ER4 sp016295615
MAGs_388	3.14876	DF	2.69015	0.0283655056052		d__Bacteria	p__Firmicutes_A	c__Clostridia	o__Oscillospirales	f__Oscillospiraceae	g__CAG-83	s__CAG-83 sp004555205
MAGs_1004	3.11965	DF	2.68029	0.000506541484692		d__Bacteria	p__Firmicutes_A	c__Clostridia	o__Oscillospirales	f__Oscillospiraceae	g__ER4	s__ER4 sp016295615
MAGs_363	3.11269	DF	2.67451	0.00115204509814		d__Bacteria	p__Firmicutes_A	c__Clostridia	o__Oscillospirales	f__Oscillospiraceae	g__ER4	s__ER4 sp016295615
MAGs_698	2.97998	DF	2.65114	0.0204987035432		d__Bacteria	p__Firmicutes_A	c__Clostridia	o__Lachnospirales	f__Lachnospiraceae	g__Acetatifactor	s__
MAGs_1019	3.11552	DF	2.61826	0.00149887333715		d__Bacteria	p__Firmicutes_A	c__Clostridia	o__Peptostreptococcales	f__Anaerovoracaceae	g__RGIG7179	s__
MAGs_1327	3.02015	DF	2.61532	0.0081509715935		d__Bacteria	p__Firmicutes_A	c__Clostridia	o__Lachnospirales	f__Lachnospiraceae	g__Acetatifactor	s__Acetatifactor sp018385425
MAGs_1239	3.06559	DF	2.60613	0.00115204509814		d__Bacteria	p__Firmicutes_A	c__Clostridia	o__Oscillospirales	f__Oscillospiraceae	g__Limivicinus	s__
MAGs_1453	3.18398	DF	2.60257	0.00650170237308		d__Bacteria	p__Firmicutes_A	c__Clostridia	o__Oscillospirales	f__Oscillospiraceae	g__Faecousia	s__
MAGs_1214	2.93906	DF	2.59905	0.0493661947519		d__Bacteria	p__Firmicutes_A	c__Clostridia	o__Christensenellales	f__CAG-138	g__SFDB01	s__SFDB01 sp004558825
MAGs_251	3.01778	DF	2.57768	0.0081509715935		d__Bacteria	p__Firmicutes_A	c__Clostridia	o__Lachnospirales	f__Lachnospiraceae	g__Acetatifactor	s__
MAGs_965	3.0017	DF	2.53593	0.0126111440993		d__Bacteria	p__Firmicutes_A	c__Clostridia	o__Lachnospirales	f__Lachnospiraceae	g__Acetatifactor	s__Acetatifactor sp018385425
MAGs_404	3.03554	DF	2.53232	0.0155644113866		d__Bacteria	p__Firmicutes_A	c__Clostridia	o__Lachnospirales	f__Lachnospiraceae	g__Acetatifactor	s__Acetatifactor sp018385425
MAGs_734	3.00806	DF	2.52233	0.0101652		d__Bacteria	p__Firmicutes_A	c__Clostridia	o__Lachnospirales	f__Lachnospiraceae	g__Acetatifactor	s__Acetatifactor sp018385425
MAGs_1132	2.98315	DF	2.51142	0.00650170237308		d__Bacteria	p__Firmicutes_A	c__Clostridia	o__Lachnospirales	f__Lachnospiraceae	g__Acetatifactor	s__Acetatifactor sp018385425
MAGs_364	2.94632	DF	2.50435	0.0019397281129		d__Bacteria	p__Firmicutes_A	c__Clostridia	o__Oscillospirales	f__Acutalibacteraceae	g__CAG-488	s__
MAGs_492	2.82458	DF	2.47851	0.0397315200201		d__Bacteria	p__Bacteroidota	c__Bacteroidia	o__Bacteroidales	f__Muribaculaceae	g__SFTJ01	s__
MAGs_351	2.97549	DF	2.47586	0.00407199421773		d__Bacteria	p__Firmicutes_A	c__Clostridia	o__Oscillospirales	f__Oscillospiraceae	g__CAG-170	s__CAG-170 sp016297855
MAGs_945	2.93529	DF	2.46981	0.00515895757072		d__Bacteria	p__Firmicutes_A	c__Clostridia	o__Oscillospirales	f__Acutalibacteraceae	g__CAG-177	s__CAG-177 sp900771185
MAGs_1109	3.05236	DF	2.46908	0.0081509715935		d__Bacteria	p__Firmicutes_A	c__Clostridia	o__Oscillospirales	f__Oscillospiraceae	g__Faecousia	s__
MAGs_611	2.92222	DF	2.46598	0.0233422020129		d__Bacteria	p__Firmicutes_A	c__Clostridia	o__Oscillospirales	f__Acutalibacteraceae	g__CAG-177	s__CAG-177 sp900771185
MAGs_1674	2.96877	DF	2.44709	0.0101652		d__Bacteria	p__Firmicutes_A	c__Clostridia	o__Oscillospirales	f__Acutalibacteraceae	g__CAG-177	s__CAG-177 sp900771185
MAGs_759	2.83482	DF	2.44382	0.00115204509814		d__Bacteria	p__Firmicutes_A	c__Clostridia	o__Oscillospirales	f__Ruminococcaceae	g__Angelakisella	s__Angelakisella sp004554485
MAGs_1498	2.82003	DF	2.4345	0.0019397281129		d__Bacteria	p__Firmicutes_A	c__Clostridia	o__Oscillospirales	f__Ruminococcaceae	g__Angelakisella	s__Angelakisella sp004554485
MAGs_256	2.80737	DF	2.42887	0.00149887333715		d__Bacteria	p__Firmicutes_A	c__Clostridia	o__Oscillospirales	f__Ruminococcaceae	g__Angelakisella	s__Angelakisella sp004554485
MAGs_921	2.82361	DF	2.41907	0.00249690891514		d__Bacteria	p__Firmicutes_A	c__Clostridia	o__Oscillospirales	f__Ruminococcaceae	g__Angelakisella	s__Angelakisella sp004554485
MAGs_1660	2.96127	DF	2.41466	0.0412500165939		d__Bacteria	p__Firmicutes_A	c__Clostridia	o__Oscillospirales	f__Oscillospiraceae	g__CAG-83	s__CAG-83 sp004555205
MAGs_1241	2.83012	DF	2.41391	0.0019397281129		d__Bacteria	p__Firmicutes_A	c__Clostridia	o__Oscillospirales	f__Ruminococcaceae	g__Angelakisella	s__Angelakisella sp004554485
MAGs_192	2.83686	DF	2.40091	0.00650170237308		d__Bacteria	p__Firmicutes_A	c__Clostridia	o__Oscillospirales	f__Ruminococcaceae	g__Angelakisella	s__Angelakisella sp004554485
MAGs_1613	2.82068	DF	2.3952	0.00515895757072		d__Bacteria	p__Firmicutes_A	c__Clostridia	o__Oscillospirales	f__Ruminococcaceae	g__Angelakisella	s__Angelakisella sp004554485
MAGs_301	2.76297	DF	2.36579	0.0019397281129		d__Bacteria	p__Firmicutes_A	c__Clostridia	o__Oscillospirales	f__Ruminococcaceae	g__Angelakisella	s__Angelakisella sp004554485
MAGs_1542	3.03273	DF	2.35609	0.0191099222068		d__Bacteria	p__Firmicutes_A	c__Clostridia	o__Lachnospirales	f__Lachnospiraceae	g__	s__
MAGs_963	2.867	DF	2.34435	0.00115204509814		d__Bacteria	p__Firmicutes_A	c__Clostridia	o__Oscillospirales	f__Oscillospiraceae	g__Dysosmobacter	s__
MAGs_376	3.00969	DF	2.31846	0.0155644113866		d__Bacteria	p__Firmicutes_A	c__Clostridia	o__Oscillospirales	f__Butyricicoccaceae	g__UBA4644	s__
MAGs_167	2.98177	DF	2.30343	0.0191099222068		d__Bacteria	p__Firmicutes_A	c__Clostridia	o__Lachnospirales	f__Lachnospiraceae	g__	s__
MAGs_444	2.86311	DF	2.30212	0.0019397281129		d__Bacteria	p__Firmicutes_A	c__Clostridia	o__Oscillospirales	f__Oscillospiraceae	g__Dysosmobacter	s__
MAGs_215	2.91607	DF	2.30087	0.0191099222068		d__Bacteria	p__Firmicutes_A	c__Clostridia	o__Oscillospirales	f__Oscillospiraceae	g__CAG-170	s__
MAGs_1411	2.95957	DF	2.29623	0.0283655056052		d__Bacteria	p__Firmicutes_A	c__Clostridia	o__Lachnospirales	f__Lachnospiraceae	g__	s__
MAGs_1091	2.6402	DF	2.29453	0.0205103284007		d__Bacteria	p__Firmicutes_A	c__Clostridia	o__Lachnospirales	f__Lachnospiraceae	g__SFDP01	s__
MAGs_1342	2.7263	DF	2.29077	0.00407199421773		d__Bacteria	p__Firmicutes_A	c__Clostridia	o__Oscillospirales	f__CAG-272	g__UMGS1312	s__
MAGs_1432	2.89249	DF	2.2899	0.00249690891514		d__Bacteria	p__Firmicutes_A	c__Clostridia	o__Oscillospirales	f__Oscillospiraceae	g__Limivicinus	s__
MAGs_1133	2.57662	DF	2.28835	0.00377833604894		d__Bacteria	p__Firmicutes_A	c__Clostridia	o__Oscillospirales	f__Acutalibacteraceae	g__UBA1227	s__
MAGs_1580	2.67223	DF	2.28757	0.0112989519183		d__Bacteria	p__Firmicutes_A	c__Clostridia	o__Lachnospirales	f__Lachnospiraceae	g__MGBC120314	s__
MAGs_1534	2.87057	DF	2.28068	0.0233422020129		d__Bacteria	p__Firmicutes_A	c__Clostridia	o__HGM11514	f__HGM11514	g__	s__
MAGs_133	2.88658	DF	2.26472	0.00149887333715		d__Bacteria	p__Firmicutes_A	c__Clostridia	o__Lachnospirales	f__Lachnospiraceae	g__Acetatifactor	s__Acetatifactor sp016293615
MAGs_425	2.65996	DF	2.25868	0.000880743190742		d__Bacteria	p__Firmicutes_A	c__Clostridia	o__Lachnospirales	f__Lachnospiraceae	g__W0P33-017	s__
MAGs_1253	2.63006	DF	2.25312	0.00249690891514		d__Bacteria	p__Firmicutes_A	c__Clostridia	o__Oscillospirales	f__Oscillospiraceae	g__Faecousia	s__Faecousia sp016302015
MAGs_730	2.8985	DF	2.25006	0.0283655056052		d__Bacteria	p__Firmicutes_A	c__Clostridia	o__Lachnospirales	f__Lachnospiraceae	g__	s__
MAGs_368	2.87836	DF	2.24913	0.0155644113866		d__Bacteria	p__Firmicutes_A	c__Clostridia	o__Oscillospirales	f__Butyricicoccaceae	g__UBA4644	s__
MAGs_385	2.82642	DF	2.24657	0.0019397281129		d__Bacteria	p__Firmicutes_A	c__Clostridia	o__Oscillospirales	f__Oscillospiraceae	g__Dysosmobacter	s__
MAGs_1464	2.44554	DF	2.24655	0.000211019816875		d__Bacteria	p__Firmicutes_A	c__Clostridia	o__Peptostreptococcales	f__Anaerovoracaceae	g__RGIG7444	s__
MAGs_1026	2.76552	DF	2.24136	0.0492807602201		d__Bacteria	p__Firmicutes_A	c__Clostridia	o__Peptostreptococcales	f__Anaerovoracaceae	g__	s__
MAGs_19	2.40504	DF	2.24073	0.00249690891514		d__Bacteria	p__Firmicutes_A	c__Clostridia	o__Oscillospirales	f__Butyricicoccaceae	g__UMGS1384	s__UMGS1384 sp018384365
MAGs_891	2.92905	DF	2.23564	0.0191099222068		d__Bacteria	p__Firmicutes_A	c__Clostridia	o__Oscillospirales	f__Butyricicoccaceae	g__UBA4644	s__
MAGs_457	2.44292	DF	2.23354	0.000283614761602		d__Bacteria	p__Firmicutes_A	c__Clostridia	o__Peptostreptococcales	f__Anaerovoracaceae	g__RGIG7444	s__
MAGs_952	2.79243	DF	2.23147	0.0342937210365		d__Bacteria	p__Firmicutes_A	c__Clostridia	o__Lachnospirales	f__UBA1390	g__	s__
MAGs_322	2.82556	DF	2.23035	0.0081509715935		d__Bacteria	p__Firmicutes_A	c__Clostridia	o__Oscillospirales	f__Butyricicoccaceae	g__UBA4644	s__
MAGs_998	2.4501	DF	2.22788	0.000379127227012		d__Bacteria	p__Firmicutes_A	c__Clostridia	o__Peptostreptococcales	f__Anaerovoracaceae	g__RGIG7444	s__
MAGs_262	2.31763	DF	2.22737	0.00407199421773		d__Bacteria	p__Firmicutes_A	c__Clostridia	o__Oscillospirales	f__Butyricicoccaceae	g__UMGS1384	s__UMGS1384 sp018384365
MAGs_307	3.01505	DF	2.22239	0.0126111440993		d__Bacteria	p__Firmicutes_A	c__Clostridia	o__Lachnospirales	f__Lachnospiraceae	g__Acetatifactor	s__Acetatifactor sp016293615
MAGs_1707	2.55889	DF	2.21463	0.0155644113866		d__Bacteria	p__Firmicutes_A	c__Clostridia	o__Lachnospirales	f__Lachnospiraceae	g__VSOB01	s__
MAGs_761	2.53013	DF	2.21106	0.000880743190742		d__Bacteria	p__Firmicutes_A	c__Clostridia	o__Lachnospirales	f__Lachnospiraceae	g__Copromonas	s__
MAGs_971	2.96767	DF	2.20939	0.0412500165939		d__Bacteria	p__Firmicutes_A	c__Clostridia	o__Lachnospirales	f__Lachnospiraceae	g__	s__
MAGs_658	2.80981	DF	2.20427	0.0019397281129		d__Bacteria	p__Firmicutes_A	c__Clostridia	o__Oscillospirales	f__Ruminococcaceae	g__UBA3818	s__UBA3818 sp002369315
MAGs_1102	2.84554	DF	2.20377	0.0283655056052		d__Bacteria	p__Firmicutes_A	c__Clostridia	o__Oscillospirales	f__Oscillospiraceae	g__Faecousia	s__Faecousia sp905215665
MAGs_772	2.61085	DF	2.20181	0.0081509715935		d__Bacteria	p__Firmicutes_A	c__Clostridia	o__Oscillospirales	f__Acutalibacteraceae	g__RUG612	s__
MAGs_229	2.62441	DF	2.1963	0.000880743190742		d__Bacteria	p__Firmicutes_A	c__Clostridia	o__Oscillospirales	f__Butyricicoccaceae	g__UMGS1384	s__UMGS1384 sp018384365
MAGs_24	2.58739	DF	2.19616	0.0411737675271		d__Bacteria	p__Verrucomicrobiota	c__Kiritimatiellae	o__RFP12	f__UBA1067	g__UBA1067	s__
MAGs_724	2.75306	DF	2.1957	0.0191099222068		d__Bacteria	p__Firmicutes_A	c__Clostridia	o__Lachnospirales	f__Lachnospiraceae	g__Clostridium_Q	s__Clostridium_Q sp016302185
MAGs_128	2.38831	DF	2.17698	0.00650170237308		d__Bacteria	p__Firmicutes_A	c__Clostridia	o__Peptostreptococcales	f__Anaerovoracaceae	g__Aminipila	s__
MAGs_244	2.70621	DF	2.17336	0.00249690891514		d__Bacteria	p__Firmicutes_A	c__Clostridia	o__Peptostreptococcales	f__Anaerovoracaceae	g__RGIG1899	s__
MAGs_560	2.12039	DF	2.1682	0.000896423153474		d__Bacteria	p__Firmicutes_A	c__Clostridia	o__Oscillospirales	f__CAG-382	g__UMGS1052	s__
MAGs_942	2.30867	DF	2.16631	0.0342937210365		d__Bacteria	p__Firmicutes_A	c__Clostridia	o__Oscillospirales	f__Butyricicoccaceae	g__UMGS1384	s__UMGS1384 sp018384365
MAGs_1236	2.62967	DF	2.16532	0.0191099222068		d__Bacteria	p__Firmicutes_A	c__Clostridia	o__Lachnospirales	f__Lachnospiraceae	g__V9D3004	s__
MAGs_708	2.66402	DF	2.1611	0.0476629117389		d__Bacteria	p__Bacteroidota	c__Bacteroidia	o__Bacteroidales	f__UBA932	g__Coprenecus	s__
MAGs_29	2.38795	DF	2.15947	0.0155644113866		d__Bacteria	p__Firmicutes_A	c__Clostridia	o__Oscillospirales	f__CAG-382	g__UMGS882	s__
MAGs_106	2.74413	DF	2.15914	0.0126111440993		d__Bacteria	p__Firmicutes_A	c__Clostridia	o__Oscillospirales	f__Oscillospiraceae	g__Dysosmobacter	s__
MAGs_1065	2.60657	DF	2.1577	0.00514218361973		d__Bacteria	p__Firmicutes_A	c__Clostridia	o__Oscillospirales	f__Ruminococcaceae	g__Angelakisella	s__
MAGs_1144	2.50397	DF	2.15559	0.0342937210365		d__Bacteria	p__Firmicutes_A	c__Clostridia	o__Lachnospirales	f__Lachnospiraceae	g__VSOB01	s__
MAGs_950	2.48804	DF	2.15416	0.00319709944793		d__Bacteria	p__Firmicutes_A	c__Clostridia	o__Lachnospirales	f__Lachnospiraceae	g__W0P33-017	s__
MAGs_1537	2.12336	DF	2.1538	0.0397315200201		d__Bacteria	p__Firmicutes_A	c__Clostridia	o__Oscillospirales	f__CAG-272	g__Avispirillum	s__
MAGs_1435	2.70081	DF	2.15154	0.00319709944793		d__Bacteria	p__Firmicutes_A	c__Clostridia	o__Oscillospirales	f__Oscillospiraceae	g__Dysosmobacter	s__
MAGs_162	2.37512	DF	2.14805	0.00650170237308		d__Bacteria	p__Firmicutes_A	c__Clostridia	o__Lachnospirales	f__Lachnospiraceae	g__W0P33-017	s__
MAGs_525	2.20562	DF	2.14425	0.0182158856032		d__Bacteria	p__Firmicutes_A	c__Clostridia	o__Oscillospirales	f__CAG-272	g__	s__
MAGs_667	2.52572	DF	2.14398	0.00249690891514		d__Bacteria	p__Firmicutes_A	c__Clostridia	o__Oscillospirales	f__Oscillospiraceae	g__UBA738	s__
MAGs_398	2.11283	DF	2.14288	0.0281278992109		d__Bacteria	p__Bacteroidota	c__Bacteroidia	o__Bacteroidales	f__Bacteroidaceae	g__UBA4372	s__
MAGs_705	2.31167	DF	2.14045	0.00650170237308		d__Bacteria	p__Firmicutes_A	c__Clostridia	o__Oscillospirales	f__UBA644	g__UBA644	s__UBA644 sp002299265
MAGs_1596	2.50302	DF	2.13632	0.0283655056052		d__Bacteria	p__Firmicutes_A	c__Clostridia	o__Lachnospirales	f__Lachnospiraceae	g__UBA7050	s__
MAGs_87	2.59124	DF	2.13459	0.0019397281129		d__Bacteria	p__Firmicutes_A	c__Clostridia	o__Oscillospirales	f__Oscillospiraceae	g__UBA738	s__
MAGs_847	2.57671	DF	2.1341	0.00650170237308		d__Bacteria	p__Firmicutes_A	c__Clostridia	o__Oscillospirales	f__Ruminococcaceae	g__HUN007	s__
MAGs_1208	2.44359	DF	2.12599	0.0081509715935		d__Bacteria	p__Firmicutes_A	c__Clostridia	o__Oscillospirales	f__Oscillospiraceae	g__Faecousia	s__
MAGs_977	2.57405	DF	2.12276	0.00407199421773		d__Bacteria	p__Firmicutes_A	c__Clostridia	o__Oscillospirales	f__Oscillospiraceae	g__UBA738	s__
MAGs_1157	2.41707	DF	2.12153	0.0126111440993		d__Bacteria	p__Firmicutes_A	c__Clostridia	o__Oscillospirales	f__Butyricicoccaceae	g__UMGS1384	s__UMGS1384 sp018384365
MAGs_1681	2.54927	DF	2.11949	0.0191099222068		d__Bacteria	p__Firmicutes_A	c__Clostridia	o__UBA1381	f__UBA1381	g__HGM11525	s__HGM11525 sp018384175
MAGs_1256	2.58087	DF	2.11721	0.0340236657749		d__Bacteria	p__Firmicutes_A	c__Clostridia	o__Oscillospirales	f__CAG-382	g__SFLA01	s__SFLA01 sp004553575
MAGs_1625	2.81661	DF	2.11521	0.0342937210365		d__Bacteria	p__Firmicutes_A	c__Clostridia	o__Oscillospirales	f__Oscillospiraceae	g__Faecousia	s__Faecousia sp905215665
MAGs_1017	2.45429	DF	2.11314	0.00149887333715		d__Bacteria	p__Firmicutes_A	c__Clostridia	o__Oscillospirales	f__Oscillospiraceae	g__UBA738	s__
MAGs_1297	2.90013	DF	2.11119	0.0412500165939		d__Bacteria	p__Firmicutes_A	c__Clostridia	o__Oscillospirales	f__Butyricicoccaceae	g__UBA4644	s__
MAGs_982	2.62844	DF	2.10934	0.00407199421773		d__Bacteria	p__Firmicutes_A	c__Clostridia	o__Lachnospirales	f__Lachnospiraceae	g__Avilachnospira	s__
MAGs_1553	2.25224	DF	2.10863	0.0409452218668		d__Bacteria	p__Bacteroidota	c__Bacteroidia	o__Bacteroidales	f__Bacteroidaceae	g__UBA4372	s__
MAGs_218	1.59436	DF	2.10439	0.00517529476257		d__Bacteria	p__Firmicutes_A	c__Clostridia	o__Oscillospirales	f__CAG-272	g__CAG-448	s__
MAGs_981	2.1982	DF	2.10333	0.0155644113866		d__Bacteria	p__Firmicutes_A	c__Clostridia	o__Oscillospirales	f__UBA644	g__UBA644	s__UBA644 sp002299265
MAGs_717	2.49016	DF	2.10303	0.0233422020129		d__Bacteria	p__Firmicutes_A	c__Clostridia	o__Oscillospirales	f__Acutalibacteraceae	g__Fimenecus	s__
MAGs_1520	2.28758	DF	2.10055	0.0126111440993		d__Bacteria	p__Firmicutes_A	c__Clostridia	o__Oscillospirales	f__Butyricicoccaceae	g__UMGS1384	s__UMGS1384 sp018384365
MAGs_172	2.39996	DF	2.09523	0.0070665107026		d__Bacteria	p__Verrucomicrobiota	c__Kiritimatiellae	o__RFP12	f__UBA1067	g__UBA1067	s__
MAGs_1005	2.23087	DF	2.09056	0.0213401423617		d__Bacteria	p__Firmicutes_A	c__Clostridia	o__Oscillospirales	f__CAG-272	g__UMGS902	s__
MAGs_1150	2.39981	DF	2.08983	0.0342937210365		d__Bacteria	p__Firmicutes_A	c__Clostridia	o__Oscillospirales	f__Butyricicoccaceae	g__UMGS1384	s__UMGS1384 sp018384365
MAGs_818	2.395	DF	2.08559	0.0081509715935		d__Bacteria	p__Firmicutes_A	c__Clostridia	o__Oscillospirales	f__Butyricicoccaceae	g__UMGS1384	s__UMGS1384 sp018384365
MAGs_466	2.49832	DF	2.08181	0.0232902349289		d__Bacteria	p__Firmicutes_A	c__Clostridia	o__Oscillospirales	f__Acutalibacteraceae	g__Fimenecus	s__
MAGs_986	2.35899	DF	2.07792	0.0155644113866		d__Bacteria	p__Firmicutes_A	c__Clostridia	o__Oscillospirales	f__Butyricicoccaceae	g__UMGS1384	s__UMGS1384 sp018384365
MAGs_610	2.48822	DF	2.07683	0.00319709944793		d__Bacteria	p__Firmicutes_A	c__Clostridia	o__Oscillospirales	f__Ruminococcaceae	g__Angelakisella	s__
MAGs_386	2.41766	DF	2.07499	0.0101368676786		d__Bacteria	p__Firmicutes_A	c__Clostridia	o__Oscillospirales	f__CAG-272	g__RUG11130	s__
MAGs_714	2.32742	DF	2.07382	0.0232902349289		d__Bacteria	p__Firmicutes_A	c__Clostridia	o__Lachnospirales	f__Lachnospiraceae	g__W0P33-017	s__
MAGs_613	2.40012	DF	2.0716	0.0375634718859		d__Bacteria	p__Firmicutes_A	c__Clostridia	o__Oscillospirales	f__QAMX01	g__SIG499	s__SIG499 sp016303065
MAGs_1708	2.23523	DF	2.06903	0.0336197241236		d__Bacteria	p__Firmicutes_A	c__Clostridia	o__Lachnospirales	f__Lachnospiraceae	g__W0P33-017	s__
MAGs_435	2.47251	DF	2.06729	0.00149887333715		d__Bacteria	p__Firmicutes_A	c__Clostridia	o__Oscillospirales	f__Acutalibacteraceae	g__Fimenecus	s__
MAGs_317	2.33429	DF	2.06549	0.0140167457941		d__Bacteria	p__Firmicutes_A	c__Clostridia	o__Lachnospirales	f__Lachnospiraceae	g__	s__
MAGs_304	2.43536	DF	2.06329	0.000880743190742		d__Bacteria	p__Firmicutes_A	c__Clostridia	o__Oscillospirales	f__Ruminococcaceae	g__Angelakisella	s__
MAGs_1605	2.30945	DF	2.06305	0.0283060432283		d__Bacteria	p__Firmicutes_A	c__Clostridia	o__Lachnospirales	f__Lachnospiraceae	g__W0P33-017	s__
MAGs_282	2.29944	DF	2.0625	0.0490246239858		d__Bacteria	p__Firmicutes_A	c__Clostridia	o__Lachnospirales	f__Lachnospiraceae	g__W0P33-017	s__
MAGs_953	2.40434	DF	2.05729	0.0340236657749		d__Bacteria	p__Firmicutes_A	c__Clostridia	o__Christensenellales	f__CAG-138	g__PeH17	s__PeH17 sp000435055
MAGs_1493	2.45313	DF	2.05662	0.0490246239858		d__Bacteria	p__Firmicutes_A	c__Clostridia	o__Oscillospirales	f__Ruminococcaceae	g__Gemmiger	s__Gemmiger sp004561545
MAGs_300	2.5741	DF	2.05398	0.0233422020129		d__Bacteria	p__Firmicutes_A	c__Clostridia	o__HGM11514	f__HGM11514	g__	s__
MAGs_390	2.58461	DF	2.05266	0.0493661947519		d__Bacteria	p__Firmicutes_A	c__Clostridia	o__Oscillospirales	f__Oscillospiraceae	g__CAG-170	s__CAG-170 sp004555655
MAGs_41	2.70678	DF	2.04972	0.0412500165939		d__Bacteria	p__Firmicutes_A	c__Clostridia	o__Oscillospirales	f__Oscillospiraceae	g__Dysosmobacter	s__
MAGs_447	2.55479	DF	2.04906	0.0101652		d__Bacteria	p__Firmicutes	c__Bacilli	o__Erysipelotrichales	f__Erysipelotrichaceae	g__	s__
MAGs_403	2.48002	DF	2.04881	0.00318564907989		d__Bacteria	p__Firmicutes_A	c__Clostridia	o__Oscillospirales	f__Ruminococcaceae	g__Angelakisella	s__
MAGs_1113	2.336	DF	2.04842	0.0409452218668		d__Bacteria	p__Firmicutes_A	c__Clostridia	o__Lachnospirales	f__Lachnospiraceae	g__W0P33-017	s__
MAGs_1074	2.39589	DF	2.04833	0.0233422020129		d__Bacteria	p__Firmicutes_A	c__Clostridia	o__Lachnospirales	f__Lachnospiraceae	g__UBA7050	s__
MAGs_1470	2.40852	DF	2.04755	0.0233422020129		d__Bacteria	p__Firmicutes_A	c__Clostridia	o__Oscillospirales	f__Butyricicoccaceae	g__UMGS1384	s__UMGS1384 sp018384365
MAGs_1129	2.91098	DF	2.04562	0.0412500165939		d__Bacteria	p__Bacteroidota	c__Bacteroidia	o__Bacteroidales	f__UBA932	g__Coprenecus	s__
MAGs_1402	2.27693	DF	2.04423	0.0228244279256		d__Bacteria	p__Firmicutes_A	c__Clostridia	o__Lachnospirales	f__Lachnospiraceae	g__W0P33-017	s__
MAGs_20	2.42864	DF	2.0441	0.0191099222068		d__Bacteria	p__Firmicutes_A	c__Clostridia	o__Oscillospirales	f__Butyricicoccaceae	g__UMGS1384	s__UMGS1384 sp018384365
MAGs_1033	2.25368	DF	2.04211	0.0277727127504		d__Bacteria	p__Firmicutes_A	c__Clostridia	o__Lachnospirales	f__Lachnospiraceae	g__W0P33-017	s__
MAGs_769	2.71731	DF	2.03954	0.0493661947519		d__Bacteria	p__Firmicutes_A	c__Clostridia	o__Oscillospirales	f__Butyricicoccaceae	g__UBA4644	s__
MAGs_72	2.42709	DF	2.03566	0.00960585922859		d__Bacteria	p__Bacteroidota	c__Bacteroidia	o__Bacteroidales	f__UBA932	g__Coprenecus	s__
MAGs_346	2.35971	DF	2.03386	0.00407199421773		d__Bacteria	p__Firmicutes_A	c__Clostridia	o__Lachnospirales	f__Lachnospiraceae	g__RGIG4034	s__RGIG4034 sp016293925
MAGs_397	2.40992	DF	2.03139	0.0191099222068		d__Bacteria	p__Firmicutes_A	c__Clostridia	o__Oscillospirales	f__CAG-382	g__UBA1206	s__UBA1206 sp000433115
MAGs_1640	2.43756	DF	2.0308	0.0112989519183		d__Bacteria	p__Firmicutes_A	c__Clostridia	o__Oscillospirales	f__Ruminococcaceae	g__Angelakisella	s__
MAGs_929	2.19483	DF	2.0291	0.00517529476257		d__Bacteria	p__Bacteroidota	c__Bacteroidia	o__Bacteroidales	f__Muribaculaceae	g__CAG-485	s__CAG-485 sp004552395
MAGs_290	1.74627	DF	2.02471	0.0450979874912		d__Bacteria	p__Firmicutes_A	c__Clostridia	o__Oscillospirales	f__Acutalibacteraceae	g__Eubacterium_R	s__
MAGs_1192	2.75013	DF	2.02461	0.0493661947519		d__Bacteria	p__Firmicutes_A	c__Clostridia	o__Oscillospirales	f__Butyricicoccaceae	g__UBA4644	s__
MAGs_737	2.51481	DF	2.02288	0.0081509715935		d__Bacteria	p__Firmicutes	c__Bacilli	o__Erysipelotrichales	f__Erysipelotrichaceae	g__	s__
MAGs_1420	2.3562	DF	2.02215	0.00407199421773		d__Bacteria	p__Firmicutes_A	c__Clostridia	o__Lachnospirales	f__Lachnospiraceae	g__RGIG4034	s__RGIG4034 sp016293925
MAGs_713	2.68986	DF	2.0197	0.0283655056052		d__Bacteria	p__Firmicutes_A	c__Clostridia	o__Oscillospirales	f__Oscillospiraceae	g__Faecousia	s__
MAGs_193	2.29793	DF	2.01593	0.00319709944793		d__Bacteria	p__Firmicutes_A	c__Clostridia	o__Lachnospirales	f__Lachnospiraceae	g__RGIG4034	s__RGIG4034 sp016293925
MAGs_1593	2.49493	DF	2.00909	0.00319709944793		d__Bacteria	p__Firmicutes_A	c__Clostridia	o__Oscillospirales	f__Ruminococcaceae	g__Ruminococcus	s__Ruminococcus sp016295545
MAGs_985	2.39684	DF	2.00798	0.0155644113866		d__Bacteria	p__Firmicutes_A	c__Clostridia	o__Oscillospirales	f__Ruminococcaceae	g__Ruminococcus	s__Ruminococcus sp016295545
MAGs_1	2.66266	DF	2.00625	0.00515895757072		d__Bacteria	p__Firmicutes_A	c__Clostridia	o__Oscillospirales	f__Butyricicoccaceae	g__UMGS1384	s__UMGS1384 sp018384365

## Sheet: Sheet1
MAG	mean	group	lda	pvalue	tax	d	p	c	o	f	g	s
MAGs_820	4.06384	CON	3.79874	0.0412500165939		d__Bacteria	p__Firmicutes_A	c__Clostridia	o__Clostridiales	f__Clostridiaceae	g__Clostridium	s__
MAGs_951	3.88459	CON	3.56205	0.0205103284007		d__Bacteria	p__Fibrobacterota	c__Fibrobacteria	o__Fibrobacterales	f__Fibrobacteraceae	g__Fibrobacter	s__Fibrobacter sp900142475
MAGs_1522	3.95996	CON	3.54092	0.0336197241236		d__Bacteria	p__Spirochaetota	c__Spirochaetia	o__Treponematales	f__Treponemataceae	g__Treponema_D	s__Treponema_D sp016293915
MAGs_1008	3.81741	CON	3.52028	0.0342261505793		d__Bacteria	p__Firmicutes	c__Bacilli	o__Lactobacillales	f__Lactobacillaceae	g__Lactobacillus	s__Lactobacillus johnsonii
MAGs_1030	3.61545	CON	3.30407	0.0125778387634		d__Bacteria	p__Firmicutes	c__Bacilli	o__Lactobacillales	f__Lactobacillaceae	g__Lactobacillus	s__Lactobacillus johnsonii
MAGs_757	3.6022	CON	3.2918	0.00110323681636		d__Bacteria	p__Spirochaetota	c__Spirochaetia	o__Treponematales	f__Treponemataceae	g__Treponema_D	s__Treponema_D sp016293915
MAGs_369	3.56563	CON	3.19163	0.00143803987556		d__Bacteria	p__Spirochaetota	c__Spirochaetia	o__Treponematales	f__Treponemataceae	g__Treponema_D	s__Treponema_D sp016293915
MAGs_1084	3.59346	CON	3.18245	0.0126111440993		d__Bacteria	p__Spirochaetota	c__Spirochaetia	o__Treponematales	f__Treponemataceae	g__Treponema_D	s__Treponema_D sp016293645
MAGs_1075	3.41518	CON	3.11827	0.0493661947519		d__Bacteria	p__Firmicutes_A	c__Clostridia	o__Peptostreptococcales	f__Anaerovoracaceae	g__Copromorpha	s__
MAGs_936	3.62288	CON	3.11602	0.00407199421773		d__Bacteria	p__Spirochaetota	c__Spirochaetia	o__Treponematales	f__Treponemataceae	g__Treponema_D	s__Treponema_D sp018385415
MAGs_1561	3.52062	CON	3.10742	0.0126111440993		d__Bacteria	p__Spirochaetota	c__Spirochaetia	o__Treponematales	f__Treponemataceae	g__Treponema_D	s__Treponema_D sp016293645
MAGs_802	3.5958	CON	3.10139	0.00650170237308		d__Bacteria	p__Spirochaetota	c__Spirochaetia	o__Treponematales	f__Treponemataceae	g__Treponema_D	s__Treponema_D sp018385415
MAGs_836	3.45012	CON	3.05807	0.00147434381741		d__Bacteria	p__Spirochaetota	c__Spirochaetia	o__Treponematales	f__Treponemataceae	g__Treponema_D	s__Treponema_D sp016293915
MAGs_1350	3.3382	CON	3.04977	0.0019397281129		d__Bacteria	p__Spirochaetota	c__Spirochaetia	o__Treponematales	f__Treponemataceae	g__Treponema_D	s__Treponema_D sp002395155
MAGs_245	3.31621	CON	3.04318	0.0264815663597		d__Bacteria	p__Firmicutes_A	c__Clostridia	o__Lachnospirales	f__Lachnospiraceae	g__	s__
MAGs_643	3.46294	CON	2.98515	0.0191099222068		d__Bacteria	p__Spirochaetota	c__Spirochaetia	o__Treponematales	f__Treponemataceae	g__Treponema_D	s__Treponema_D sp018384055
MAGs_881	3.27574	CON	2.9655	0.0411737675271		d__Bacteria	p__Firmicutes_A	c__Clostridia	o__Lachnospirales	f__Lachnospiraceae	g__Fimousia	s__Fimousia sp001940245
MAGs_1306	3.41073	CON	2.93919	0.0493661947519		d__Bacteria	p__Firmicutes_A	c__Clostridia	o__Lachnospirales	f__Lachnospiraceae	g__Lachnoclostridium	s__
MAGs_408	3.27336	CON	2.85574	0.0191099222068		d__Bacteria	p__Spirochaetota	c__Spirochaetia	o__Treponematales	f__Treponemataceae	g__Treponema_D	s__Treponema_D berlinense
MAGs_74	3.18686	CON	2.82627	0.00704748522631		d__Bacteria	p__Firmicutes_A	c__Clostridia	o__Lachnospirales	f__Cellulosilyticaceae	g__Cellulosilyticum	s__
MAGs_1161	3.42804	CON	2.8136	0.0126111440993		d__Bacteria	p__Firmicutes_A	c__Clostridia	o__Lachnospirales	f__Lachnospiraceae	g__UBA2868	s__UBA2868 sp004552595
MAGs_1119	3.28129	CON	2.81312	0.0412500165939		d__Bacteria	p__Firmicutes	c__Bacilli	o__Erysipelotrichales	f__Erysipelotrichaceae	g__Floccifex	s__Floccifex porci
MAGs_1431	3.18398	CON	2.76915	0.0342937210365		d__Bacteria	p__Firmicutes_A	c__Clostridia	o__Lachnospirales	f__Lachnospiraceae	g__CAG-95	s__
MAGs_395	3.41092	CON	2.76311	0.0191099222068		d__Bacteria	p__Firmicutes_A	c__Clostridia	o__Lachnospirales	f__Lachnospiraceae	g__UBA2868	s__UBA2868 sp004552595
MAGs_1536	3.39748	CON	2.74546	0.0493661947519		d__Bacteria	p__Firmicutes_A	c__Clostridia	o__Lachnospirales	f__Lachnospiraceae	g__UBA2868	s__UBA2868 sp004552595
MAGs_1169	3.27696	CON	2.74367	0.00249690891514		d__Bacteria	p__Spirochaetota	c__Spirochaetia	o__Treponematales	f__Treponemataceae	g__Treponema_D	s__Treponema_D sp900769975
MAGs_341	3.38218	CON	2.72173	0.0493661947519		d__Bacteria	p__Firmicutes_A	c__Clostridia	o__Lachnospirales	f__Lachnospiraceae	g__UBA2868	s__UBA2868 sp004552595
MAGs_1153	3.38842	CON	2.70812	0.0493661947519		d__Bacteria	p__Firmicutes_A	c__Clostridia	o__Lachnospirales	f__Lachnospiraceae	g__UBA2868	s__UBA2868 sp004552595
MAGs_556	3.36978	CON	2.68004	0.0412500165939		d__Bacteria	p__Firmicutes_A	c__Clostridia	o__Lachnospirales	f__Lachnospiraceae	g__UBA2868	s__UBA2868 sp004552595
MAGs_430	2.95098	CON	2.62621	0.00280399130828		d__Bacteria	p__Firmicutes_A	c__Clostridia	o__Lachnospirales	f__Lachnospiraceae	g__KM106-2	s__
MAGs_760	2.90015	CON	2.5569	0.0233422020129		d__Bacteria	p__Firmicutes_A	c__Clostridia	o__Peptostreptococcales	f__Anaerovoracaceae	g__Copromorpha	s__
MAGs_1429	2.82741	CON	2.54098	0.0215430976232		d__Bacteria	p__Firmicutes_A	c__Clostridia	o__Oscillospirales	f__Butyricicoccaceae	g__Butyricicoccus_A	s__Butyricicoccus_A sp002395695
MAGs_319	2.89336	CON	2.52155	0.0375634718859		d__Bacteria	p__Firmicutes_A	c__Clostridia	o__Lachnospirales	f__Cellulosilyticaceae	g__Cellulosilyticum	s__
MAGs_370	2.86182	CON	2.50189	0.0412500165939		d__Bacteria	p__Firmicutes_A	c__Clostridia	o__Peptostreptococcales	f__Anaerovoracaceae	g__Copromorpha	s__
MAGs_411	3.0164	CON	2.49044	0.0190648146819		d__Archaea	p__Methanobacteriota	c__Methanobacteria	o__Methanobacteriales	f__Methanobacteriaceae	g__Methanobrevibacter	s__Methanobrevibacter sp900314635
MAGs_555	2.86887	CON	2.48854	0.00650170237308		d__Bacteria	p__Firmicutes_A	c__Clostridia	o__Oscillospirales	f__Ruminococcaceae	g__CAG-115	s__CAG-115 sp004555855
MAGs_750	3.08576	CON	2.45865	0.0155644113866		d__Bacteria	p__Firmicutes_A	c__Clostridia	o__Lachnospirales	f__Lachnospiraceae	g__Acetatifactor	s__
MAGs_1167	2.73333	CON	2.45799	0.00114710114548		d__Bacteria	p__Cyanobacteria	c__Vampirovibrionia	o__Gastranaerophilales	f__Gastranaerophilaceae	g__Stercorousia	s__
MAGs_120	2.66012	CON	2.44243	0.0405887297451		d__Bacteria	p__Firmicutes_A	c__Clostridia	o__UMGS1883	f__UMGS1540	g__	s__
MAGs_1424	2.75713	CON	2.44067	0.0215430976232		d__Bacteria	p__Firmicutes_A	c__Clostridia	o__Oscillospirales	f__Butyricicoccaceae	g__Butyricicoccus_A	s__Butyricicoccus_A sp002395695
MAGs_552	2.75513	CON	2.37529	0.0233422020129		d__Bacteria	p__Firmicutes	c__Bacilli	o__Erysipelotrichales	f__Erysipelotrichaceae	g__Bulleidia	s__Bulleidia sp016293365
MAGs_1369	2.69118	CON	2.29192	0.0311456		d__Bacteria	p__Bacteroidota	c__Bacteroidia	o__Bacteroidales	f__W3P20-009	g__W3P20-009	s__W3P20-009 sp900766825
MAGs_1118	2.53507	CON	2.28923	0.0265310377506		d__Bacteria	p__Firmicutes_A	c__Clostridia	o__Oscillospirales	f__Butyricicoccaceae	g__JAEDEU01	s__JAEDEU01 sp016293155
MAGs_65	2.55774	CON	2.2847	0.0130020484133		d__Archaea	p__Methanobacteriota	c__Methanobacteria	o__Methanobacteriales	f__Methanobacteriaceae	g__Methanosphaera	s__
MAGs_113	2.64877	CON	2.28386	0.00642147367158		d__Bacteria	p__Firmicutes_A	c__Clostridia	o__Oscillospirales	f__Ruminococcaceae	g__Ruminococcus	s__Ruminococcus sp002438605
MAGs_1311	2.57325	CON	2.25538	0.0359991932769		d__Bacteria	p__Firmicutes_A	c__Clostridia	o__Oscillospirales	f__Acutalibacteraceae	g__CAG-488	s__CAG-488 sp900539465
MAGs_778	2.69909	CON	2.24663	0.0283655056052		d__Bacteria	p__Verrucomicrobiota	c__Kiritimatiellae	o__RFP12	f__UBA1067	g__RGIG6720	s__
MAGs_183	2.68592	CON	2.24082	0.0233422020129		d__Bacteria	p__Firmicutes_A	c__Clostridia	o__Oscillospirales	f__Oscillospiraceae	g__Evtepia	s__Evtepia sp004551945
MAGs_1067	2.58112	CON	2.23946	0.00407199421773		d__Bacteria	p__Firmicutes_A	c__Clostridia	o__Peptostreptococcales	f__Anaerovoracaceae	g__Copromorpha	s__
MAGs_1203	2.6109	CON	2.23689	0.0233422020129		d__Bacteria	p__Firmicutes	c__Bacilli	o__Erysipelotrichales	f__Erysipelotrichaceae	g__Bulleidia	s__Bulleidia sp016293365
MAGs_1050	2.63062	CON	2.22984	0.0283655056052		d__Bacteria	p__Firmicutes	c__Bacilli	o__Erysipelotrichales	f__Erysipelotrichaceae	g__Bulleidia	s__Bulleidia sp016293365
MAGs_28	2.58011	CON	2.20992	0.0233422020129		d__Bacteria	p__Firmicutes	c__Bacilli	o__Erysipelotrichales	f__Erysipelotrichaceae	g__Bulleidia	s__Bulleidia sp016293365
MAGs_267	2.44122	CON	2.19288	0.0329224297279		d__Bacteria	p__Firmicutes_A	c__Clostridia	o__Oscillospirales	f__Butyricicoccaceae	g__JAEDEU01	s__JAEDEU01 sp016293155
MAGs_68	2.66356	CON	2.18932	0.0342937210365		d__Bacteria	p__Firmicutes_A	c__Clostridia	o__Oscillospirales	f__Ruminococcaceae	g__Ruminococcus	s__Ruminococcus sp002438605
MAGs_1645	2.50486	CON	2.18374	0.0155644113866		d__Bacteria	p__Firmicutes_A	c__Clostridia	o__Christensenellales	f__Christensenellaceae	g__	s__
MAGs_1675	2.51906	CON	2.15223	0.0126111440993		d__Bacteria	p__Firmicutes_A	c__Clostridia	o__Oscillospirales	f__Ruminococcaceae	g__Ruminococcus	s__Ruminococcus sp002438605
MAGs_866	2.40705	CON	2.13052	0.000876798029656		d__Bacteria	p__Actinobacteriota	c__Actinomycetia	o__Mycobacteriales	f__Mycobacteriaceae	g__Corynebacterium	s__Corynebacterium testudinoris
MAGs_784	2.52987	CON	2.12317	0.0126111440993		d__Bacteria	p__Firmicutes_A	c__Clostridia	o__Oscillospirales	f__Ruminococcaceae	g__Ruminococcus	s__Ruminococcus sp002438605
MAGs_1079	2.47126	CON	2.11762	0.0166508180676		d__Bacteria	p__Firmicutes_A	c__Clostridia	o__Christensenellales	f__CAG-74	g__RUG563	s__
MAGs_1156	2.61316	CON	2.10663	0.0191099222068		d__Bacteria	p__Firmicutes_A	c__Clostridia	o__Oscillospirales	f__Oscillospiraceae	g__Evtepia	s__Evtepia sp004551945
MAGs_844	2.33318	CON	2.08996	0.00393419699078		d__Bacteria	p__Actinobacteriota	c__Actinomycetia	o__Mycobacteriales	f__Mycobacteriaceae	g__Corynebacterium	s__Corynebacterium xerosis
MAGs_1515	2.60139	CON	2.05622	0.0342937210365		d__Bacteria	p__Firmicutes_A	c__Clostridia	o__Oscillospirales	f__Oscillospiraceae	g__Faecousia	s__
MAGs_707	2.61569	CON	2.03985	0.0283655056052		d__Bacteria	p__Firmicutes_A	c__Clostridia	o__Oscillospirales	f__Oscillospiraceae	g__Evtepia	s__Evtepia sp004551945
MAGs_1594	2.4464	CON	2.02711	0.0126111440993		d__Bacteria	p__Firmicutes_A	c__Clostridia	o__Oscillospirales	f__Acutalibacteraceae	g__UBA737	s__
MAGs_1293	2.43694	CON	2.02686	0.0342261505793		d__Bacteria	p__Firmicutes_A	c__Clostridia	o__Oscillospirales	f__Ruminococcaceae	g__CAG-115	s__
MAGs_375	2.64771	CON	2.02248	0.0493661947519		d__Bacteria	p__Firmicutes_A	c__Clostridia	o__Oscillospirales	f__Oscillospiraceae	g__CAG-170	s__CAG-170 sp002404795
MAGs_938	2.40048	CON	2.0142	0.0281278992109		d__Bacteria	p__Firmicutes_A	c__Clostridia	o__Oscillospirales	f__Ruminococcaceae	g__CAG-115	s__
MAGs_746	2.40635	CON	2.01223	0.0412500165939		d__Bacteria	p__Firmicutes_A	c__Clostridia	o__Christensenellales	f__CAG-74	g__SFHK01	s__SFHK01 sp004556395
MAGs_1232	2.30775	CON	2.0045	0.0155644113866		d__Bacteria	p__Firmicutes_A	c__Clostridia	o__Christensenellales	f__CAG-74	g__SFHK01	s__SFHK01 sp004556395
MAGs_1360	2.2292	CON	2.00068	0.0493661947519		d__Bacteria	p__Firmicutes_A	c__Clostridia	o__Lachnospirales	f__Lachnospiraceae	g__UBA1066	s__
MAGs_1442	3.67341	DF	3.35559	0.00407199421773		d__Bacteria	p__Firmicutes_A	c__Clostridia	o__Oscillospirales	f__Oscillospiraceae	g__ER4	s__ER4 sp016295615
MAGs_900	3.64962	DF	3.3294	0.00249690891514		d__Bacteria	p__Firmicutes_A	c__Clostridia	o__Oscillospirales	f__Oscillospiraceae	g__ER4	s__ER4 sp016295615
MAGs_1494	3.78802	DF	3.32392	0.0101652		d__Bacteria	p__Firmicutes_A	c__Clostridia	o__Oscillospirales	f__Oscillospiraceae	g__Faecousia	s__
MAGs_1670	3.70352	DF	3.30061	0.0155644113866		d__Bacteria	p__Firmicutes_A	c__Clostridia	o__Oscillospirales	f__Ruminococcaceae	g__Ruminococcus_F	s__Ruminococcus_F sp004558835
MAGs_517	3.49045	DF	3.2124	0.0305704576329		d__Bacteria	p__Firmicutes_A	c__Clostridia	o__Oscillospirales	f__Acutalibacteraceae	g__CAG-177	s__CAG-177 sp900770255
MAGs_420	3.44581	DF	3.18464	0.0305704576329		d__Bacteria	p__Firmicutes_A	c__Clostridia	o__Oscillospirales	f__Acutalibacteraceae	g__CAG-177	s__CAG-177 sp900770255
MAGs_1029	3.60595	DF	3.11677	0.00149887333715		d__Bacteria	p__Firmicutes_A	c__Clostridia	o__Oscillospirales	f__Oscillospiraceae	g__Faecousia	s__Faecousia sp016302405
MAGs_1633	3.23773	DF	2.95266	0.00115204509814		d__Bacteria	p__Firmicutes_A	c__Clostridia	o__Oscillospirales	f__Ruminococcaceae	g__Angelakisella	s__Angelakisella sp004554485
MAGs_1343	3.49532	DF	2.91343	0.0155644113866		d__Bacteria	p__Firmicutes_A	c__Clostridia	o__Oscillospirales	f__Oscillospiraceae	g__Limivicinus	s__
MAGs_1204	3.31635	DF	2.8775	0.0126111440993		d__Bacteria	p__Bacteroidota	c__Bacteroidia	o__Bacteroidales	f__Paludibacteraceae	g__Aphodosoma	s__Aphodosoma sp016292775
MAGs_1110	3.25746	DF	2.85558	0.00650170237308		d__Bacteria	p__Firmicutes_A	c__Clostridia	o__Lachnospirales	f__Lachnospiraceae	g__Acetatifactor	s__Acetatifactor sp018385425
MAGs_1482	3.18248	DF	2.83035	0.0019397281129		d__Bacteria	p__Firmicutes_A	c__Clostridia	o__Oscillospirales	f__Acutalibacteraceae	g__CAG-488	s__
MAGs_1078	3.34709	DF	2.82047	0.00407199421773		d__Bacteria	p__Firmicutes_A	c__Clostridia	o__Peptostreptococcales	f__Anaerovoracaceae	g__CAG-238	s__
MAGs_842	3.30333	DF	2.78092	0.0283655056052		d__Bacteria	p__Bacteroidota	c__Bacteroidia	o__Bacteroidales	f__Paludibacteraceae	g__Aphodosoma	s__Aphodosoma sp016292775
MAGs_205	3.18343	DF	2.77432	0.000506541484692		d__Bacteria	p__Firmicutes_A	c__Clostridia	o__Oscillospirales	f__Oscillospiraceae	g__ER4	s__ER4 sp016295615
MAGs_1164	3.20855	DF	2.76193	0.000880743190742		d__Bacteria	p__Firmicutes_A	c__Clostridia	o__Oscillospirales	f__Oscillospiraceae	g__ER4	s__ER4 sp016295615
MAGs_1275	3.14027	DF	2.75313	0.000381058452051		d__Bacteria	p__Firmicutes_A	c__Clostridia	o__Oscillospirales	f__Oscillospiraceae	g__ER4	s__ER4 sp016295615
MAGs_620	3.17118	DF	2.75182	0.000381058452051		d__Bacteria	p__Firmicutes_A	c__Clostridia	o__Oscillospirales	f__Oscillospiraceae	g__ER4	s__ER4 sp016295615
MAGs_1145	3.15569	DF	2.7494	0.000285118083632		d__Bacteria	p__Firmicutes_A	c__Clostridia	o__Oscillospirales	f__Oscillospiraceae	g__ER4	s__ER4 sp016295615
MAGs_579	3.14017	DF	2.74181	0.000506541484692		d__Bacteria	p__Firmicutes_A	c__Clostridia	o__Oscillospirales	f__Oscillospiraceae	g__ER4	s__ER4 sp016295615
MAGs_273	2.95807	DF	2.72662	0.0305704576329		d__Bacteria	p__Firmicutes_A	c__Clostridia	o__Oscillospirales	f__Oscillospiraceae	g__RGIG3566	s__
MAGs_1014	3.13653	DF	2.72485	0.00115204509814		d__Bacteria	p__Firmicutes_A	c__Clostridia	o__Oscillospirales	f__Oscillospiraceae	g__ER4	s__ER4 sp016295615
MAGs_1009	3.12336	DF	2.72115	0.000669729449022		d__Bacteria	p__Firmicutes_A	c__Clostridia	o__Oscillospirales	f__Oscillospiraceae	g__ER4	s__ER4 sp016295615
MAGs_469	3.10581	DF	2.71727	0.0119527620371		d__Bacteria	p__Firmicutes_A	c__Clostridia	o__Oscillospirales	f__Oscillospiraceae	g__UBA2658	s__UBA2658 sp018385135
MAGs_99	3.11149	DF	2.7128	0.00149887333715		d__Bacteria	p__Firmicutes_A	c__Clostridia	o__Oscillospirales	f__Oscillospiraceae	g__ER4	s__ER4 sp016295615
MAGs_1524	3.11588	DF	2.70959	0.000669729449022		d__Bacteria	p__Firmicutes_A	c__Clostridia	o__Oscillospirales	f__Oscillospiraceae	g__Enterenecus	s__
MAGs_1490	3.09477	DF	2.70779	0.000506541484692		d__Bacteria	p__Firmicutes_A	c__Clostridia	o__Oscillospirales	f__Oscillospiraceae	g__ER4	s__ER4 sp016295615
MAGs_388	3.14876	DF	2.69015	0.0283655056052		d__Bacteria	p__Firmicutes_A	c__Clostridia	o__Oscillospirales	f__Oscillospiraceae	g__CAG-83	s__CAG-83 sp004555205
MAGs_1004	3.11965	DF	2.68029	0.000506541484692		d__Bacteria	p__Firmicutes_A	c__Clostridia	o__Oscillospirales	f__Oscillospiraceae	g__ER4	s__ER4 sp016295615
MAGs_363	3.11269	DF	2.67451	0.00115204509814		d__Bacteria	p__Firmicutes_A	c__Clostridia	o__Oscillospirales	f__Oscillospiraceae	g__ER4	s__ER4 sp016295615
MAGs_698	2.97998	DF	2.65114	0.0204987035432		d__Bacteria	p__Firmicutes_A	c__Clostridia	o__Lachnospirales	f__Lachnospiraceae	g__Acetatifactor	s__
MAGs_1019	3.11552	DF	2.61826	0.00149887333715		d__Bacteria	p__Firmicutes_A	c__Clostridia	o__Peptostreptococcales	f__Anaerovoracaceae	g__RGIG7179	s__
MAGs_1327	3.02015	DF	2.61532	0.0081509715935		d__Bacteria	p__Firmicutes_A	c__Clostridia	o__Lachnospirales	f__Lachnospiraceae	g__Acetatifactor	s__Acetatifactor sp018385425
MAGs_1239	3.06559	DF	2.60613	0.00115204509814		d__Bacteria	p__Firmicutes_A	c__Clostridia	o__Oscillospirales	f__Oscillospiraceae	g__Limivicinus	s__
MAGs_1453	3.18398	DF	2.60257	0.00650170237308		d__Bacteria	p__Firmicutes_A	c__Clostridia	o__Oscillospirales	f__Oscillospiraceae	g__Faecousia	s__
MAGs_1214	2.93906	DF	2.59905	0.0493661947519		d__Bacteria	p__Firmicutes_A	c__Clostridia	o__Christensenellales	f__CAG-138	g__SFDB01	s__SFDB01 sp004558825
MAGs_251	3.01778	DF	2.57768	0.0081509715935		d__Bacteria	p__Firmicutes_A	c__Clostridia	o__Lachnospirales	f__Lachnospiraceae	g__Acetatifactor	s__
MAGs_965	3.0017	DF	2.53593	0.0126111440993		d__Bacteria	p__Firmicutes_A	c__Clostridia	o__Lachnospirales	f__Lachnospiraceae	g__Acetatifactor	s__Acetatifactor sp018385425
MAGs_404	3.03554	DF	2.53232	0.0155644113866		d__Bacteria	p__Firmicutes_A	c__Clostridia	o__Lachnospirales	f__Lachnospiraceae	g__Acetatifactor	s__Acetatifactor sp018385425
MAGs_734	3.00806	DF	2.52233	0.0101652		d__Bacteria	p__Firmicutes_A	c__Clostridia	o__Lachnospirales	f__Lachnospiraceae	g__Acetatifactor	s__Acetatifactor sp018385425
MAGs_1132	2.98315	DF	2.51142	0.00650170237308		d__Bacteria	p__Firmicutes_A	c__Clostridia	o__Lachnospirales	f__Lachnospiraceae	g__Acetatifactor	s__Acetatifactor sp018385425
MAGs_364	2.94632	DF	2.50435	0.0019397281129		d__Bacteria	p__Firmicutes_A	c__Clostridia	o__Oscillospirales	f__Acutalibacteraceae	g__CAG-488	s__
MAGs_492	2.82458	DF	2.47851	0.0397315200201		d__Bacteria	p__Bacteroidota	c__Bacteroidia	o__Bacteroidales	f__Muribaculaceae	g__SFTJ01	s__
MAGs_351	2.97549	DF	2.47586	0.00407199421773		d__Bacteria	p__Firmicutes_A	c__Clostridia	o__Oscillospirales	f__Oscillospiraceae	g__CAG-170	s__CAG-170 sp016297855
MAGs_945	2.93529	DF	2.46981	0.00515895757072		d__Bacteria	p__Firmicutes_A	c__Clostridia	o__Oscillospirales	f__Acutalibacteraceae	g__CAG-177	s__CAG-177 sp900771185
MAGs_1109	3.05236	DF	2.46908	0.0081509715935		d__Bacteria	p__Firmicutes_A	c__Clostridia	o__Oscillospirales	f__Oscillospiraceae	g__Faecousia	s__
MAGs_611	2.92222	DF	2.46598	0.0233422020129		d__Bacteria	p__Firmicutes_A	c__Clostridia	o__Oscillospirales	f__Acutalibacteraceae	g__CAG-177	s__CAG-177 sp900771185
MAGs_1674	2.96877	DF	2.44709	0.0101652		d__Bacteria	p__Firmicutes_A	c__Clostridia	o__Oscillospirales	f__Acutalibacteraceae	g__CAG-177	s__CAG-177 sp900771185
MAGs_759	2.83482	DF	2.44382	0.00115204509814		d__Bacteria	p__Firmicutes_A	c__Clostridia	o__Oscillospirales	f__Ruminococcaceae	g__Angelakisella	s__Angelakisella sp004554485
MAGs_1498	2.82003	DF	2.4345	0.0019397281129		d__Bacteria	p__Firmicutes_A	c__Clostridia	o__Oscillospirales	f__Ruminococcaceae	g__Angelakisella	s__Angelakisella sp004554485
MAGs_256	2.80737	DF	2.42887	0.00149887333715		d__Bacteria	p__Firmicutes_A	c__Clostridia	o__Oscillospirales	f__Ruminococcaceae	g__Angelakisella	s__Angelakisella sp004554485
MAGs_921	2.82361	DF	2.41907	0.00249690891514		d__Bacteria	p__Firmicutes_A	c__Clostridia	o__Oscillospirales	f__Ruminococcaceae	g__Angelakisella	s__Angelakisella sp004554485
MAGs_1660	2.96127	DF	2.41466	0.0412500165939		d__Bacteria	p__Firmicutes_A	c__Clostridia	o__Oscillospirales	f__Oscillospiraceae	g__CAG-83	s__CAG-83 sp004555205
MAGs_1241	2.83012	DF	2.41391	0.0019397281129		d__Bacteria	p__Firmicutes_A	c__Clostridia	o__Oscillospirales	f__Ruminococcaceae	g__Angelakisella	s__Angelakisella sp004554485
MAGs_192	2.83686	DF	2.40091	0.00650170237308		d__Bacteria	p__Firmicutes_A	c__Clostridia	o__Oscillospirales	f__Ruminococcaceae	g__Angelakisella	s__Angelakisella sp004554485
MAGs_1613	2.82068	DF	2.3952	0.00515895757072		d__Bacteria	p__Firmicutes_A	c__Clostridia	o__Oscillospirales	f__Ruminococcaceae	g__Angelakisella	s__Angelakisella sp004554485
MAGs_301	2.76297	DF	2.36579	0.0019397281129		d__Bacteria	p__Firmicutes_A	c__Clostridia	o__Oscillospirales	f__Ruminococcaceae	g__Angelakisella	s__Angelakisella sp004554485
MAGs_1542	3.03273	DF	2.35609	0.0191099222068		d__Bacteria	p__Firmicutes_A	c__Clostridia	o__Lachnospirales	f__Lachnospiraceae	g__	s__
MAGs_963	2.867	DF	2.34435	0.00115204509814		d__Bacteria	p__Firmicutes_A	c__Clostridia	o__Oscillospirales	f__Oscillospiraceae	g__Dysosmobacter	s__
MAGs_376	3.00969	DF	2.31846	0.0155644113866		d__Bacteria	p__Firmicutes_A	c__Clostridia	o__Oscillospirales	f__Butyricicoccaceae	g__UBA4644	s__
MAGs_167	2.98177	DF	2.30343	0.0191099222068		d__Bacteria	p__Firmicutes_A	c__Clostridia	o__Lachnospirales	f__Lachnospiraceae	g__	s__
MAGs_444	2.86311	DF	2.30212	0.0019397281129		d__Bacteria	p__Firmicutes_A	c__Clostridia	o__Oscillospirales	f__Oscillospiraceae	g__Dysosmobacter	s__
MAGs_215	2.91607	DF	2.30087	0.0191099222068		d__Bacteria	p__Firmicutes_A	c__Clostridia	o__Oscillospirales	f__Oscillospiraceae	g__CAG-170	s__
MAGs_1411	2.95957	DF	2.29623	0.0283655056052		d__Bacteria	p__Firmicutes_A	c__Clostridia	o__Lachnospirales	f__Lachnospiraceae	g__	s__
MAGs_1091	2.6402	DF	2.29453	0.0205103284007		d__Bacteria	p__Firmicutes_A	c__Clostridia	o__Lachnospirales	f__Lachnospiraceae	g__SFDP01	s__
MAGs_1342	2.7263	DF	2.29077	0.00407199421773		d__Bacteria	p__Firmicutes_A	c__Clostridia	o__Oscillospirales	f__CAG-272	g__UMGS1312	s__
MAGs_1432	2.89249	DF	2.2899	0.00249690891514		d__Bacteria	p__Firmicutes_A	c__Clostridia	o__Oscillospirales	f__Oscillospiraceae	g__Limivicinus	s__
MAGs_1133	2.57662	DF	2.28835	0.00377833604894		d__Bacteria	p__Firmicutes_A	c__Clostridia	o__Oscillospirales	f__Acutalibacteraceae	g__UBA1227	s__
MAGs_1580	2.67223	DF	2.28757	0.0112989519183		d__Bacteria	p__Firmicutes_A	c__Clostridia	o__Lachnospirales	f__Lachnospiraceae	g__MGBC120314	s__
MAGs_1534	2.87057	DF	2.28068	0.0233422020129		d__Bacteria	p__Firmicutes_A	c__Clostridia	o__HGM11514	f__HGM11514	g__	s__
MAGs_133	2.88658	DF	2.26472	0.00149887333715		d__Bacteria	p__Firmicutes_A	c__Clostridia	o__Lachnospirales	f__Lachnospiraceae	g__Acetatifactor	s__Acetatifactor sp016293615
MAGs_425	2.65996	DF	2.25868	0.000880743190742		d__Bacteria	p__Firmicutes_A	c__Clostridia	o__Lachnospirales	f__Lachnospiraceae	g__W0P33-017	s__
MAGs_1253	2.63006	DF	2.25312	0.00249690891514		d__Bacteria	p__Firmicutes_A	c__Clostridia	o__Oscillospirales	f__Oscillospiraceae	g__Faecousia	s__Faecousia sp016302015
MAGs_730	2.8985	DF	2.25006	0.0283655056052		d__Bacteria	p__Firmicutes_A	c__Clostridia	o__Lachnospirales	f__Lachnospiraceae	g__	s__
MAGs_368	2.87836	DF	2.24913	0.0155644113866		d__Bacteria	p__Firmicutes_A	c__Clostridia	o__Oscillospirales	f__Butyricicoccaceae	g__UBA4644	s__
MAGs_385	2.82642	DF	2.24657	0.0019397281129		d__Bacteria	p__Firmicutes_A	c__Clostridia	o__Oscillospirales	f__Oscillospiraceae	g__Dysosmobacter	s__
MAGs_1464	2.44554	DF	2.24655	0.000211019816875		d__Bacteria	p__Firmicutes_A	c__Clostridia	o__Peptostreptococcales	f__Anaerovoracaceae	g__RGIG7444	s__
MAGs_1026	2.76552	DF	2.24136	0.0492807602201		d__Bacteria	p__Firmicutes_A	c__Clostridia	o__Peptostreptococcales	f__Anaerovoracaceae	g__	s__
MAGs_19	2.40504	DF	2.24073	0.00249690891514		d__Bacteria	p__Firmicutes_A	c__Clostridia	o__Oscillospirales	f__Butyricicoccaceae	g__UMGS1384	s__UMGS1384 sp018384365
MAGs_891	2.92905	DF	2.23564	0.0191099222068		d__Bacteria	p__Firmicutes_A	c__Clostridia	o__Oscillospirales	f__Butyricicoccaceae	g__UBA4644	s__
MAGs_457	2.44292	DF	2.23354	0.000283614761602		d__Bacteria	p__Firmicutes_A	c__Clostridia	o__Peptostreptococcales	f__Anaerovoracaceae	g__RGIG7444	s__
MAGs_952	2.79243	DF	2.23147	0.0342937210365		d__Bacteria	p__Firmicutes_A	c__Clostridia	o__Lachnospirales	f__UBA1390	g__	s__
MAGs_322	2.82556	DF	2.23035	0.0081509715935		d__Bacteria	p__Firmicutes_A	c__Clostridia	o__Oscillospirales	f__Butyricicoccaceae	g__UBA4644	s__
MAGs_998	2.4501	DF	2.22788	0.000379127227012		d__Bacteria	p__Firmicutes_A	c__Clostridia	o__Peptostreptococcales	f__Anaerovoracaceae	g__RGIG7444	s__
MAGs_262	2.31763	DF	2.22737	0.00407199421773		d__Bacteria	p__Firmicutes_A	c__Clostridia	o__Oscillospirales	f__Butyricicoccaceae	g__UMGS1384	s__UMGS1384 sp018384365
MAGs_307	3.01505	DF	2.22239	0.0126111440993		d__Bacteria	p__Firmicutes_A	c__Clostridia	o__Lachnospirales	f__Lachnospiraceae	g__Acetatifactor	s__Acetatifactor sp016293615
MAGs_1707	2.55889	DF	2.21463	0.0155644113866		d__Bacteria	p__Firmicutes_A	c__Clostridia	o__Lachnospirales	f__Lachnospiraceae	g__VSOB01	s__
MAGs_761	2.53013	DF	2.21106	0.000880743190742		d__Bacteria	p__Firmicutes_A	c__Clostridia	o__Lachnospirales	f__Lachnospiraceae	g__Copromonas	s__
MAGs_971	2.96767	DF	2.20939	0.0412500165939		d__Bacteria	p__Firmicutes_A	c__Clostridia	o__Lachnospirales	f__Lachnospiraceae	g__	s__
MAGs_658	2.80981	DF	2.20427	0.0019397281129		d__Bacteria	p__Firmicutes_A	c__Clostridia	o__Oscillospirales	f__Ruminococcaceae	g__UBA3818	s__UBA3818 sp002369315
MAGs_1102	2.84554	DF	2.20377	0.0283655056052		d__Bacteria	p__Firmicutes_A	c__Clostridia	o__Oscillospirales	f__Oscillospiraceae	g__Faecousia	s__Faecousia sp905215665
MAGs_772	2.61085	DF	2.20181	0.0081509715935		d__Bacteria	p__Firmicutes_A	c__Clostridia	o__Oscillospirales	f__Acutalibacteraceae	g__RUG612	s__
MAGs_229	2.62441	DF	2.1963	0.000880743190742		d__Bacteria	p__Firmicutes_A	c__Clostridia	o__Oscillospirales	f__Butyricicoccaceae	g__UMGS1384	s__UMGS1384 sp018384365
MAGs_24	2.58739	DF	2.19616	0.0411737675271		d__Bacteria	p__Verrucomicrobiota	c__Kiritimatiellae	o__RFP12	f__UBA1067	g__UBA1067	s__
MAGs_724	2.75306	DF	2.1957	0.0191099222068		d__Bacteria	p__Firmicutes_A	c__Clostridia	o__Lachnospirales	f__Lachnospiraceae	g__Clostridium_Q	s__Clostridium_Q sp016302185
MAGs_128	2.38831	DF	2.17698	0.00650170237308		d__Bacteria	p__Firmicutes_A	c__Clostridia	o__Peptostreptococcales	f__Anaerovoracaceae	g__Aminipila	s__
MAGs_244	2.70621	DF	2.17336	0.00249690891514		d__Bacteria	p__Firmicutes_A	c__Clostridia	o__Peptostreptococcales	f__Anaerovoracaceae	g__RGIG1899	s__
MAGs_560	2.12039	DF	2.1682	0.000896423153474		d__Bacteria	p__Firmicutes_A	c__Clostridia	o__Oscillospirales	f__CAG-382	g__UMGS1052	s__
MAGs_942	2.30867	DF	2.16631	0.0342937210365		d__Bacteria	p__Firmicutes_A	c__Clostridia	o__Oscillospirales	f__Butyricicoccaceae	g__UMGS1384	s__UMGS1384 sp018384365
MAGs_1236	2.62967	DF	2.16532	0.0191099222068		d__Bacteria	p__Firmicutes_A	c__Clostridia	o__Lachnospirales	f__Lachnospiraceae	g__V9D3004	s__
MAGs_708	2.66402	DF	2.1611	0.0476629117389		d__Bacteria	p__Bacteroidota	c__Bacteroidia	o__Bacteroidales	f__UBA932	g__Coprenecus	s__
MAGs_29	2.38795	DF	2.15947	0.0155644113866		d__Bacteria	p__Firmicutes_A	c__Clostridia	o__Oscillospirales	f__CAG-382	g__UMGS882	s__
MAGs_106	2.74413	DF	2.15914	0.0126111440993		d__Bacteria	p__Firmicutes_A	c__Clostridia	o__Oscillospirales	f__Oscillospiraceae	g__Dysosmobacter	s__
MAGs_1065	2.60657	DF	2.1577	0.00514218361973		d__Bacteria	p__Firmicutes_A	c__Clostridia	o__Oscillospirales	f__Ruminococcaceae	g__Angelakisella	s__
MAGs_1144	2.50397	DF	2.15559	0.0342937210365		d__Bacteria	p__Firmicutes_A	c__Clostridia	o__Lachnospirales	f__Lachnospiraceae	g__VSOB01	s__
MAGs_950	2.48804	DF	2.15416	0.00319709944793		d__Bacteria	p__Firmicutes_A	c__Clostridia	o__Lachnospirales	f__Lachnospiraceae	g__W0P33-017	s__
MAGs_1537	2.12336	DF	2.1538	0.0397315200201		d__Bacteria	p__Firmicutes_A	c__Clostridia	o__Oscillospirales	f__CAG-272	g__Avispirillum	s__
MAGs_1435	2.70081	DF	2.15154	0.00319709944793		d__Bacteria	p__Firmicutes_A	c__Clostridia	o__Oscillospirales	f__Oscillospiraceae	g__Dysosmobacter	s__
MAGs_162	2.37512	DF	2.14805	0.00650170237308		d__Bacteria	p__Firmicutes_A	c__Clostridia	o__Lachnospirales	f__Lachnospiraceae	g__W0P33-017	s__
MAGs_525	2.20562	DF	2.14425	0.0182158856032		d__Bacteria	p__Firmicutes_A	c__Clostridia	o__Oscillospirales	f__CAG-272	g__	s__
MAGs_667	2.52572	DF	2.14398	0.00249690891514		d__Bacteria	p__Firmicutes_A	c__Clostridia	o__Oscillospirales	f__Oscillospiraceae	g__UBA738	s__
MAGs_398	2.11283	DF	2.14288	0.0281278992109		d__Bacteria	p__Bacteroidota	c__Bacteroidia	o__Bacteroidales	f__Bacteroidaceae	g__UBA4372	s__
MAGs_705	2.31167	DF	2.14045	0.00650170237308		d__Bacteria	p__Firmicutes_A	c__Clostridia	o__Oscillospirales	f__UBA644	g__UBA644	s__UBA644 sp002299265
MAGs_1596	2.50302	DF	2.13632	0.0283655056052		d__Bacteria	p__Firmicutes_A	c__Clostridia	o__Lachnospirales	f__Lachnospiraceae	g__UBA7050	s__
MAGs_87	2.59124	DF	2.13459	0.0019397281129		d__Bacteria	p__Firmicutes_A	c__Clostridia	o__Oscillospirales	f__Oscillospiraceae	g__UBA738	s__
MAGs_847	2.57671	DF	2.1341	0.00650170237308		d__Bacteria	p__Firmicutes_A	c__Clostridia	o__Oscillospirales	f__Ruminococcaceae	g__HUN007	s__
MAGs_1208	2.44359	DF	2.12599	0.0081509715935		d__Bacteria	p__Firmicutes_A	c__Clostridia	o__Oscillospirales	f__Oscillospiraceae	g__Faecousia	s__
MAGs_977	2.57405	DF	2.12276	0.00407199421773		d__Bacteria	p__Firmicutes_A	c__Clostridia	o__Oscillospirales	f__Oscillospiraceae	g__UBA738	s__
MAGs_1157	2.41707	DF	2.12153	0.0126111440993		d__Bacteria	p__Firmicutes_A	c__Clostridia	o__Oscillospirales	f__Butyricicoccaceae	g__UMGS1384	s__UMGS1384 sp018384365
MAGs_1681	2.54927	DF	2.11949	0.0191099222068		d__Bacteria	p__Firmicutes_A	c__Clostridia	o__UBA1381	f__UBA1381	g__HGM11525	s__HGM11525 sp018384175
MAGs_1256	2.58087	DF	2.11721	0.0340236657749		d__Bacteria	p__Firmicutes_A	c__Clostridia	o__Oscillospirales	f__CAG-382	g__SFLA01	s__SFLA01 sp004553575
MAGs_1625	2.81661	DF	2.11521	0.0342937210365		d__Bacteria	p__Firmicutes_A	c__Clostridia	o__Oscillospirales	f__Oscillospiraceae	g__Faecousia	s__Faecousia sp905215665
MAGs_1017	2.45429	DF	2.11314	0.00149887333715		d__Bacteria	p__Firmicutes_A	c__Clostridia	o__Oscillospirales	f__Oscillospiraceae	g__UBA738	s__
MAGs_1297	2.90013	DF	2.11119	0.0412500165939		d__Bacteria	p__Firmicutes_A	c__Clostridia	o__Oscillospirales	f__Butyricicoccaceae	g__UBA4644	s__
MAGs_982	2.62844	DF	2.10934	0.00407199421773		d__Bacteria	p__Firmicutes_A	c__Clostridia	o__Lachnospirales	f__Lachnospiraceae	g__Avilachnospira	s__
MAGs_1553	2.25224	DF	2.10863	0.0409452218668		d__Bacteria	p__Bacteroidota	c__Bacteroidia	o__Bacteroidales	f__Bacteroidaceae	g__UBA4372	s__
MAGs_218	1.59436	DF	2.10439	0.00517529476257		d__Bacteria	p__Firmicutes_A	c__Clostridia	o__Oscillospirales	f__CAG-272	g__CAG-448	s__
MAGs_981	2.1982	DF	2.10333	0.0155644113866		d__Bacteria	p__Firmicutes_A	c__Clostridia	o__Oscillospirales	f__UBA644	g__UBA644	s__UBA644 sp002299265
MAGs_717	2.49016	DF	2.10303	0.0233422020129		d__Bacteria	p__Firmicutes_A	c__Clostridia	o__Oscillospirales	f__Acutalibacteraceae	g__Fimenecus	s__
MAGs_1520	2.28758	DF	2.10055	0.0126111440993		d__Bacteria	p__Firmicutes_A	c__Clostridia	o__Oscillospirales	f__Butyricicoccaceae	g__UMGS1384	s__UMGS1384 sp018384365
MAGs_172	2.39996	DF	2.09523	0.0070665107026		d__Bacteria	p__Verrucomicrobiota	c__Kiritimatiellae	o__RFP12	f__UBA1067	g__UBA1067	s__
MAGs_1005	2.23087	DF	2.09056	0.0213401423617		d__Bacteria	p__Firmicutes_A	c__Clostridia	o__Oscillospirales	f__CAG-272	g__UMGS902	s__
MAGs_1150	2.39981	DF	2.08983	0.0342937210365		d__Bacteria	p__Firmicutes_A	c__Clostridia	o__Oscillospirales	f__Butyricicoccaceae	g__UMGS1384	s__UMGS1384 sp018384365
MAGs_818	2.395	DF	2.08559	0.0081509715935		d__Bacteria	p__Firmicutes_A	c__Clostridia	o__Oscillospirales	f__Butyricicoccaceae	g__UMGS1384	s__UMGS1384 sp018384365
MAGs_466	2.49832	DF	2.08181	0.0232902349289		d__Bacteria	p__Firmicutes_A	c__Clostridia	o__Oscillospirales	f__Acutalibacteraceae	g__Fimenecus	s__
MAGs_986	2.35899	DF	2.07792	0.0155644113866		d__Bacteria	p__Firmicutes_A	c__Clostridia	o__Oscillospirales	f__Butyricicoccaceae	g__UMGS1384	s__UMGS1384 sp018384365
MAGs_610	2.48822	DF	2.07683	0.00319709944793		d__Bacteria	p__Firmicutes_A	c__Clostridia	o__Oscillospirales	f__Ruminococcaceae	g__Angelakisella	s__
MAGs_386	2.41766	DF	2.07499	0.0101368676786		d__Bacteria	p__Firmicutes_A	c__Clostridia	o__Oscillospirales	f__CAG-272	g__RUG11130	s__
MAGs_714	2.32742	DF	2.07382	0.0232902349289		d__Bacteria	p__Firmicutes_A	c__Clostridia	o__Lachnospirales	f__Lachnospiraceae	g__W0P33-017	s__
MAGs_613	2.40012	DF	2.0716	0.0375634718859		d__Bacteria	p__Firmicutes_A	c__Clostridia	o__Oscillospirales	f__QAMX01	g__SIG499	s__SIG499 sp016303065
MAGs_1708	2.23523	DF	2.06903	0.0336197241236		d__Bacteria	p__Firmicutes_A	c__Clostridia	o__Lachnospirales	f__Lachnospiraceae	g__W0P33-017	s__
MAGs_435	2.47251	DF	2.06729	0.00149887333715		d__Bacteria	p__Firmicutes_A	c__Clostridia	o__Oscillospirales	f__Acutalibacteraceae	g__Fimenecus	s__
MAGs_317	2.33429	DF	2.06549	0.0140167457941		d__Bacteria	p__Firmicutes_A	c__Clostridia	o__Lachnospirales	f__Lachnospiraceae	g__	s__
MAGs_304	2.43536	DF	2.06329	0.000880743190742		d__Bacteria	p__Firmicutes_A	c__Clostridia	o__Oscillospirales	f__Ruminococcaceae	g__Angelakisella	s__
MAGs_1605	2.30945	DF	2.06305	0.0283060432283		d__Bacteria	p__Firmicutes_A	c__Clostridia	o__Lachnospirales	f__Lachnospiraceae	g__W0P33-017	s__
MAGs_282	2.29944	DF	2.0625	0.0490246239858		d__Bacteria	p__Firmicutes_A	c__Clostridia	o__Lachnospirales	f__Lachnospiraceae	g__W0P33-017	s__
MAGs_953	2.40434	DF	2.05729	0.0340236657749		d__Bacteria	p__Firmicutes_A	c__Clostridia	o__Christensenellales	f__CAG-138	g__PeH17	s__PeH17 sp000435055
MAGs_1493	2.45313	DF	2.05662	0.0490246239858		d__Bacteria	p__Firmicutes_A	c__Clostridia	o__Oscillospirales	f__Ruminococcaceae	g__Gemmiger	s__Gemmiger sp004561545
MAGs_300	2.5741	DF	2.05398	0.0233422020129		d__Bacteria	p__Firmicutes_A	c__Clostridia	o__HGM11514	f__HGM11514	g__	s__
MAGs_390	2.58461	DF	2.05266	0.0493661947519		d__Bacteria	p__Firmicutes_A	c__Clostridia	o__Oscillospirales	f__Oscillospiraceae	g__CAG-170	s__CAG-170 sp004555655
MAGs_41	2.70678	DF	2.04972	0.0412500165939		d__Bacteria	p__Firmicutes_A	c__Clostridia	o__Oscillospirales	f__Oscillospiraceae	g__Dysosmobacter	s__
MAGs_447	2.55479	DF	2.04906	0.0101652		d__Bacteria	p__Firmicutes	c__Bacilli	o__Erysipelotrichales	f__Erysipelotrichaceae	g__	s__
MAGs_403	2.48002	DF	2.04881	0.00318564907989		d__Bacteria	p__Firmicutes_A	c__Clostridia	o__Oscillospirales	f__Ruminococcaceae	g__Angelakisella	s__
MAGs_1113	2.336	DF	2.04842	0.0409452218668		d__Bacteria	p__Firmicutes_A	c__Clostridia	o__Lachnospirales	f__Lachnospiraceae	g__W0P33-017	s__
MAGs_1074	2.39589	DF	2.04833	0.0233422020129		d__Bacteria	p__Firmicutes_A	c__Clostridia	o__Lachnospirales	f__Lachnospiraceae	g__UBA7050	s__
MAGs_1470	2.40852	DF	2.04755	0.0233422020129		d__Bacteria	p__Firmicutes_A	c__Clostridia	o__Oscillospirales	f__Butyricicoccaceae	g__UMGS1384	s__UMGS1384 sp018384365
MAGs_1129	2.91098	DF	2.04562	0.0412500165939		d__Bacteria	p__Bacteroidota	c__Bacteroidia	o__Bacteroidales	f__UBA932	g__Coprenecus	s__
MAGs_1402	2.27693	DF	2.04423	0.0228244279256		d__Bacteria	p__Firmicutes_A	c__Clostridia	o__Lachnospirales	f__Lachnospiraceae	g__W0P33-017	s__
MAGs_20	2.42864	DF	2.0441	0.0191099222068		d__Bacteria	p__Firmicutes_A	c__Clostridia	o__Oscillospirales	f__Butyricicoccaceae	g__UMGS1384	s__UMGS1384 sp018384365
MAGs_1033	2.25368	DF	2.04211	0.0277727127504		d__Bacteria	p__Firmicutes_A	c__Clostridia	o__Lachnospirales	f__Lachnospiraceae	g__W0P33-017	s__
MAGs_769	2.71731	DF	2.03954	0.0493661947519		d__Bacteria	p__Firmicutes_A	c__Clostridia	o__Oscillospirales	f__Butyricicoccaceae	g__UBA4644	s__
MAGs_72	2.42709	DF	2.03566	0.00960585922859		d__Bacteria	p__Bacteroidota	c__Bacteroidia	o__Bacteroidales	f__UBA932	g__Coprenecus	s__
MAGs_346	2.35971	DF	2.03386	0.00407199421773		d__Bacteria	p__Firmicutes_A	c__Clostridia	o__Lachnospirales	f__Lachnospiraceae	g__RGIG4034	s__RGIG4034 sp016293925
MAGs_397	2.40992	DF	2.03139	0.0191099222068		d__Bacteria	p__Firmicutes_A	c__Clostridia	o__Oscillospirales	f__CAG-382	g__UBA1206	s__UBA1206 sp000433115
MAGs_1640	2.43756	DF	2.0308	0.0112989519183		d__Bacteria	p__Firmicutes_A	c__Clostridia	o__Oscillospirales	f__Ruminococcaceae	g__Angelakisella	s__
MAGs_929	2.19483	DF	2.0291	0.00517529476257		d__Bacteria	p__Bacteroidota	c__Bacteroidia	o__Bacteroidales	f__Muribaculaceae	g__CAG-485	s__CAG-485 sp004552395
MAGs_290	1.74627	DF	2.02471	0.0450979874912		d__Bacteria	p__Firmicutes_A	c__Clostridia	o__Oscillospirales	f__Acutalibacteraceae	g__Eubacterium_R	s__
MAGs_1192	2.75013	DF	2.02461	0.0493661947519		d__Bacteria	p__Firmicutes_A	c__Clostridia	o__Oscillospirales	f__Butyricicoccaceae	g__UBA4644	s__
MAGs_737	2.51481	DF	2.02288	0.0081509715935		d__Bacteria	p__Firmicutes	c__Bacilli	o__Erysipelotrichales	f__Erysipelotrichaceae	g__	s__
MAGs_1420	2.3562	DF	2.02215	0.00407199421773		d__Bacteria	p__Firmicutes_A	c__Clostridia	o__Lachnospirales	f__Lachnospiraceae	g__RGIG4034	s__RGIG4034 sp016293925
MAGs_713	2.68986	DF	2.0197	0.0283655056052		d__Bacteria	p__Firmicutes_A	c__Clostridia	o__Oscillospirales	f__Oscillospiraceae	g__Faecousia	s__
MAGs_193	2.29793	DF	2.01593	0.00319709944793		d__Bacteria	p__Firmicutes_A	c__Clostridia	o__Lachnospirales	f__Lachnospiraceae	g__RGIG4034	s__RGIG4034 sp016293925
MAGs_1593	2.49493	DF	2.00909	0.00319709944793		d__Bacteria	p__Firmicutes_A	c__Clostridia	o__Oscillospirales	f__Ruminococcaceae	g__Ruminococcus	s__Ruminococcus sp016295545
MAGs_985	2.39684	DF	2.00798	0.0155644113866		d__Bacteria	p__Firmicutes_A	c__Clostridia	o__Oscillospirales	f__Ruminococcaceae	g__Ruminococcus	s__Ruminococcus sp016295545
MAGs_1	2.66266	DF	2.00625	0.00515895757072		d__Bacteria	p__Firmicutes_A	c__Clostridia	o__Oscillospirales	f__Butyricicoccaceae	g__UMGS1384	s__UMGS1384 sp018384365

## Sheet: lda3
MAG	mean	group	lda	pvalue	tax	d	p	c	o	f	g	s	name	MAGs_name
MAGs_820	4.06384	CON	3.79874	0.0412500165939		d__Bacteria	p__Firmicutes_A	c__Clostridia	o__Clostridiales	f__Clostridiaceae	g__Clostridium	s__	g__Clostridium	MAGs_820(g__Clostridium)
MAGs_951	3.88459	CON	3.56205	0.0205103284007		d__Bacteria	p__Fibrobacterota	c__Fibrobacteria	o__Fibrobacterales	f__Fibrobacteraceae	g__Fibrobacter	s__Fibrobacter sp900142475	s__Fibrobacter sp900142475	MAGs_951(s__Fibrobacter sp900142475)
MAGs_1522	3.95996	CON	3.54092	0.0336197241236		d__Bacteria	p__Spirochaetota	c__Spirochaetia	o__Treponematales	f__Treponemataceae	g__Treponema_D	s__Treponema_D sp016293915	s__Treponema_D sp016293915	MAGs_1522(s__Treponema_D sp016293915)
MAGs_1008	3.81741	CON	3.52028	0.0342261505793		d__Bacteria	p__Firmicutes	c__Bacilli	o__Lactobacillales	f__Lactobacillaceae	g__Lactobacillus	s__Lactobacillus johnsonii	s__Lactobacillus johnsonii	MAGs_1008(s__Lactobacillus johnsonii)
MAGs_1030	3.61545	CON	3.30407	0.0125778387634		d__Bacteria	p__Firmicutes	c__Bacilli	o__Lactobacillales	f__Lactobacillaceae	g__Lactobacillus	s__Lactobacillus johnsonii	s__Lactobacillus johnsonii	MAGs_1030(s__Lactobacillus johnsonii)
MAGs_757	3.6022	CON	3.2918	0.00110323681636		d__Bacteria	p__Spirochaetota	c__Spirochaetia	o__Treponematales	f__Treponemataceae	g__Treponema_D	s__Treponema_D sp016293915	s__Treponema_D sp016293915	MAGs_757(s__Treponema_D sp016293915)
MAGs_369	3.56563	CON	3.19163	0.00143803987556		d__Bacteria	p__Spirochaetota	c__Spirochaetia	o__Treponematales	f__Treponemataceae	g__Treponema_D	s__Treponema_D sp016293915	s__Treponema_D sp016293915	MAGs_369(s__Treponema_D sp016293915)
MAGs_1084	3.59346	CON	3.18245	0.0126111440993		d__Bacteria	p__Spirochaetota	c__Spirochaetia	o__Treponematales	f__Treponemataceae	g__Treponema_D	s__Treponema_D sp016293645	s__Treponema_D sp016293645	MAGs_1084(s__Treponema_D sp016293645)
MAGs_1075	3.41518	CON	3.11827	0.0493661947519		d__Bacteria	p__Firmicutes_A	c__Clostridia	o__Peptostreptococcales	f__Anaerovoracaceae	g__Copromorpha	s__	g__Copromorpha	MAGs_1075(g__Copromorpha)
MAGs_936	3.62288	CON	3.11602	0.00407199421773		d__Bacteria	p__Spirochaetota	c__Spirochaetia	o__Treponematales	f__Treponemataceae	g__Treponema_D	s__Treponema_D sp018385415	s__Treponema_D sp018385415	MAGs_936(s__Treponema_D sp018385415)
MAGs_1561	3.52062	CON	3.10742	0.0126111440993		d__Bacteria	p__Spirochaetota	c__Spirochaetia	o__Treponematales	f__Treponemataceae	g__Treponema_D	s__Treponema_D sp016293645	s__Treponema_D sp016293645	MAGs_1561(s__Treponema_D sp016293645)
MAGs_802	3.5958	CON	3.10139	0.00650170237308		d__Bacteria	p__Spirochaetota	c__Spirochaetia	o__Treponematales	f__Treponemataceae	g__Treponema_D	s__Treponema_D sp018385415	s__Treponema_D sp018385415	MAGs_802(s__Treponema_D sp018385415)
MAGs_836	3.45012	CON	3.05807	0.00147434381741		d__Bacteria	p__Spirochaetota	c__Spirochaetia	o__Treponematales	f__Treponemataceae	g__Treponema_D	s__Treponema_D sp016293915	s__Treponema_D sp016293915	MAGs_836(s__Treponema_D sp016293915)
MAGs_1350	3.3382	CON	3.04977	0.0019397281129		d__Bacteria	p__Spirochaetota	c__Spirochaetia	o__Treponematales	f__Treponemataceae	g__Treponema_D	s__Treponema_D sp002395155	s__Treponema_D sp002395155	MAGs_1350(s__Treponema_D sp002395155)
MAGs_245	3.31621	CON	3.04318	0.0264815663597		d__Bacteria	p__Firmicutes_A	c__Clostridia	o__Lachnospirales	f__Lachnospiraceae	g__	s__	f__Lachnospiraceae	MAGs_245(f__Lachnospiraceae)
MAGs_1442	3.67341	DF	3.35559	0.00407199421773		d__Bacteria	p__Firmicutes_A	c__Clostridia	o__Oscillospirales	f__Oscillospiraceae	g__ER4	s__ER4 sp016295615	f__Oscillospiraceae_s__ER4 sp016295615	MAGs_1442(f__Oscillospiraceae_s__ER4 sp016295615)
MAGs_900	3.64962	DF	3.3294	0.00249690891514		d__Bacteria	p__Firmicutes_A	c__Clostridia	o__Oscillospirales	f__Oscillospiraceae	g__ER4	s__ER4 sp016295615	f__Oscillospiraceae_s__ER4 sp016295615	MAGs_900(f__Oscillospiraceae_s__ER4 sp016295615)
MAGs_1494	3.78802	DF	3.32392	0.0101652		d__Bacteria	p__Firmicutes_A	c__Clostridia	o__Oscillospirales	f__Oscillospiraceae	g__Faecousia	s__	g__Faecousia	MAGs_1494(g__Faecousia)
MAGs_1670	3.70352	DF	3.30061	0.0155644113866		d__Bacteria	p__Firmicutes_A	c__Clostridia	o__Oscillospirales	f__Ruminococcaceae	g__Ruminococcus_F	s__Ruminococcus_F sp004558835	s__Ruminococcus_F sp004558835	MAGs_1670(s__Ruminococcus_F sp004558835)
MAGs_517	3.49045	DF	3.2124	0.0305704576329		d__Bacteria	p__Firmicutes_A	c__Clostridia	o__Oscillospirales	f__Acutalibacteraceae	g__CAG-177	s__CAG-177 sp900770255	f__Acutalibacteraceae_s__CAG-177 sp900770255	MAGs_517(f__Acutalibacteraceae_s__CAG-177 sp900770255)
MAGs_420	3.44581	DF	3.18464	0.0305704576329		d__Bacteria	p__Firmicutes_A	c__Clostridia	o__Oscillospirales	f__Acutalibacteraceae	g__CAG-177	s__CAG-177 sp900770255	f__Acutalibacteraceae_s__CAG-177 sp900770255	MAGs_420(f__Acutalibacteraceae_s__CAG-177 sp900770255)
MAGs_1029	3.60595	DF	3.11677	0.00149887333715		d__Bacteria	p__Firmicutes_A	c__Clostridia	o__Oscillospirales	f__Oscillospiraceae	g__Faecousia	s__Faecousia sp016302405	s__Faecousia sp016302405	MAGs_1029(s__Faecousia sp016302405)
