# Supplementary material for: Functional fiber supplementation improves reproductive performance in sows by reshaping gut microbial functions related to immunity and metabolic health
Source: Front Vet Sci. 2026 May 7;13:1834008. doi: 10.3389/fvets.2026.1834008 (PMC13189749; doi:10.3389/fvets.2026.1834008)
Supplement: Supplementary file 3 [file Table_3.xlsx]

## Sheet: Sheet1
Table_S3 Spearman's correlation coefficients between the relative abundance of g__Rikenellaceae_RC9_gut_group and fecal concentrations of SCFAs
Item	Acetate	Propionate	isobutyrate	Butyrate	isovalerate	valerate	Total SCFAs
Spearman r	0.3669	0.4571	0.6331	0.4391	0.5489	0.5098	0.4586
95% confidence interval	-0.1042 to 0.7035	0.004279 to 0.7544	0.2516 to 0.8443	-0.01830 to 0.7445	0.1267 to 0.8027	0.07288 to 0.7825	0.006182 to 0.7552
P value
P (two-tailed)	0.1115	0.0427	0.0027	0.0528	0.0122	0.0217	0.042
P value summary	ns	*	**	ns	*	*	*
Exact or approximate P value?	Approximate	Approximate	Approximate	Approximate	Approximate	Approximate	Approximate
Significant? (alpha = 0.05)	No	Yes	Yes	No	Yes	Yes	Yes
Number of XY Pairs	20	20	20	20	20	20	20
